# Supplementary material for: High Throughput SARS-CoV-2 Genome Sequencing from 384 Respiratory Samples Using the Illumina COVIDSeq Protocol
Source: Genes (Basel). 2023 Mar 9;14(3):681. doi: 10.3390/genes14030681 (PMC10048438; doi:10.3390/genes14030681)
Supplement: Supplementary file 1 [file genes-14-00681-s001.zip › Table S1.xlsx]

## Sheet: Feuil1
Run	Number of Raw Reads R1	Number of Raw Reads R2	Number of Reads after trimming R1	Number of Reads after trimming R2	Number of mapped Reads	% of Reads Aligned with Reference	X coverage	% Genome coverage	Number of variants Called	IHU	Nextclade	PANGO Lineage
IHUCOVID-057403-Miseq1M/2021	25466	25656	24269	24450	23658	96.76	250.71	90.73	25	Marseille4	20A	B.1.160
IHUCOVID-057405-Miseq1M/2021	64101	64274	61088	61253	60925	99.46	650.09	99.94	37	Anglais	20I (Alpha, V1)	B.1.1.7
IHUCOVID-057406-Miseq1M/2021	37739	37812	35965	36035	31589	87.66	338.29	99.64	33	Anglais	20I (Alpha, V1)	B.1.1.7
IHUCOVID-057407-Miseq1M/2021	34085	34160	32483	32554	4294	13.19	43.95	38.05	17	Anglais	20I (Alpha, V1)	B.1.1.7
IHUCOVID-057408-Miseq1M/2021	37366	37422	35610	35663	29467	82.63	324.06	99.47	39	Anglais	20I (Alpha, V1)	B.1.1.7
IHUCOVID-057409-Miseq1M/2021	36983	37162	35245	35415	27285	77.04	303.84	98.99	41	Anglais	20I (Alpha, V1)	B.1.1.7
IHUCOVID-057410-Miseq1M/2021	28950	29032	27589	27667	2067	7.47	20.27	3.71	1	VAR_IND	VAR_IND	Unassigned
IHUCOVID-057411-Miseq1M/2021	61420	61541	58533	58649	39084	66.64	413.57	94.59	35	21J.IND	21J (Delta)	AY.43
IHUCOVID-057412-Miseq1M/2021	19186	19236	18284	18332	1300	7.09	12.36	3.67	0	VAR_IND	VAR_IND	Unassigned
IHUCOVID-057707-Miseq1M/2021	63035	63149	60072	60181	51304	85.25	551.35	98.66	52	21K (Omicron)	21K (Omicron)	BA.1.17.2
IHUCOVID-057708-Miseq1M/2021	54824	54985	52247	52401	48247	92.07	497.1	97.54	37	21J (Delta)	21J (Delta)	AY.43
IHUCOVID-057709-Miseq1M/2021	57129	57273	54444	54581	51153	93.72	520.35	98.92	38	21J (Delta)	21J (Delta)	AY.43
IHUCOVID-057710-Miseq1M/2021	40545	40684	38639	38772	34266	88.38	365.14	98.92	36	21J (Delta)	21J (Delta)	AY.43
IHUCOVID-057711-Miseq1M/2021	46295	46336	44119	44158	37201	84.25	376.1	96.69	39	21J (Delta)	21J (Delta)	AY.43
IHUCOVID-057712-Miseq1M/2021	64140	64395	61125	61368	54379	88.61	552.39	98.68	38	21J (Delta)	21J (Delta)	AY.43
IHUCOVID-057713-Miseq1M/2021	48863	48990	46566	46687	39003	83.54	389.6	94.95	39	21J (Delta)	21J (Delta)	AY.122
IHUCOVID-057714-Miseq1M/2021	58623	58809	55868	56045	51652	92.16	525.05	96.88	48	21J (Delta)	21J (Delta)	AY.98.1
IHUCOVID-057715-Miseq1M/2021	37565	37420	35799	35661	26279	73.69	268.96	91.53	34	21J (Delta)	21J (Delta)	AY.43
IHUCOVID-057716-Miseq1M/2021	55089	55057	52500	52469	22641	43.15	223.89	79.65	33	21J (Delta)	21J (Delta)	AY.98.1
IHUCOVID-057717-Miseq1M/2021	67134	67219	63979	64060	55396	86.48	560.22	97.55	43	21J (Delta)	21J (Delta)	AY.122.6
IHUCOVID-057718-Miseq1M/2021	26451	26354	25208	25115	4853	19.32	49.48	56.53	21	21J (Delta)	21J (Delta)	AY.43
IHUCOVID-057719-Miseq1M/2021	34099	34061	32496	32460	27520	84.78	290.1	96.5	46	21J (Delta)	21J (Delta)	AY.98.1
IHUCOVID-057720-Miseq1M/2021	66421	66797	63299	63658	57006	89.55	578.09	98.79	41	21J (Delta)	21J (Delta)	AY.4
IHUCOVID-057721-Miseq1M/2021	31232	31294	29764	29823	21564	72.31	219.81	97.09	47	21J (Delta)	21J (Delta)	AY.4
IHUCOVID-057722-Miseq1M/2021	55493	55630	52885	53015	35308	66.60	344.71	87.92	28	21I (Delta)	21I (Delta)	AY.9.2
IHUCOVID-057723-Miseq1M/2021	69873	69983	66589	66694	62722	94.04	630.21	98.95	41	21J (Delta)	21J (Delta)	AY.43
IHUCOVID-057724-Miseq1M/2021	63758	63992	60761	60984	32642	53.53	327.86	90.54	38	21J (Delta)	21J (Delta)	AY.4.2.2
IHUCOVID-057725-Miseq1M/2021	49291	49515	46974	47188	33032	70.00	337.38	96.58	33	21I (Delta)	21I (Delta)	AY.9.2
IHUCOVID-057726-Miseq1M/2021	43536	43606	41490	41557	7307	17.58	71.68	63.5	28	21J (Delta)	21J (Delta)	AY.4.17
IHUCOVID-057727-Miseq1M/2021	30448	30543	29017	29107	13254	45.54	131.03	67.44	28	21J (Delta)	21J (Delta)	AY.43
IHUCOVID-057728-Miseq1M/2021	41004	41012	39077	39084	18625	47.65	185.93	81.16	33	21J (Delta)	21J (Delta)	B.1.617.2
IHUCOVID-057729-Miseq1M/2021	47652	47827	45412	45579	28323	62.14	281.96	83.35	33	21J (Delta)	21J (Delta)	AY.43
IHUCOVID-057730-Miseq1M/2021	73407	73809	69957	70340	66573	94.64	689.56	99.68	46	21J (Delta)	21J (Delta)	AY.127
IHUCOVID-057731-Miseq1M/2021	63267	63395	60293	60415	50720	83.95	513.48	96.79	47	21J (Delta)	21J (Delta)	AY.4.2.3
IHUCOVID-057732-Miseq1M/2021	46064	46250	43899	44076	18165	41.21	181.2	83.05	37	21J (Delta)	21J (Delta)	AY.98.1
IHUCOVID-057733-Miseq1M/2021	60788	60909	57931	58046	22461	38.70	222.23	79.06	30	21J (Delta)	21J (Delta)	AY.4
IHUCOVID-057734-Miseq1M/2021	47749	47675	45505	45434	40270	88.63	407.48	98.02	41	21J (Delta)	21J (Delta)	AY.43
IHUCOVID-057735-Miseq1M/2021	37273	37331	35521	35576	1458	4.10	14.27	18.69	10	VAR_IND	VAR_IND	AY.4
IHUCOVID-057736-Miseq1M/2021	51516	51614	49095	49188	1578	3.21	14.86	17.55	7	VAR_IND	VAR_IND	B.1.617.2
IHUCOVID-057737-Miseq1M/2021	37124	37221	35379	35472	2571	7.25	26.19	32.55	12	VAR_IND	VAR_IND	AY.43
IHUCOVID-057738-Miseq1M/2021	38260	38343	36462	36541	6109	16.72	58.89	38.78	13	21J (Delta)	21J (Delta)	AY.4
IHUCOVID-057739-Miseq1M/2021	25859	25832	24644	24618	850	3.45	8.24	6.41	2	VAR_IND	VAR_IND	Unassigned
IHUCOVID-057740-Miseq1M/2021	55392	55420	52789	52815	44507	84.27	439.14	89.05	40	21J.IND	21J (Delta)	AY.98.1
IHUCOVID-057741-Miseq1M/2020	29516	29585	28129	28195	9739	34.54	101.74	65.89	18	Marseille4	20A	B.1.160
IHUCOVID-057742-Miseq1M/2020	36117	36207	34420	34505	22162	64.23	214.47	33.69	10	VAR_IND	VAR_IND	Unassigned
IHUCOVID-057743-Miseq1M/2020	18144	18196	17291	17341	9905	57.12	89.87	1.29	0	VAR_IND	VAR_IND	Unassigned
IHUCOVID-057744-Miseq1M/2020	29603	29790	28212	28390	2080	7.33	21.17	20.31	3	VAR_IND	VAR_IND	Unassigned
IHUCOVID-057745-Miseq1M/2022	53255	53387	50752	50878	39881	78.39	398.11	93.95	41	21J (Delta)	21J (Delta)	AY.122
IHUCOVID-057746-Miseq1M/2021	65813	65960	62720	62860	59694	94.96	614.4	99.9	56	21K (Omicron)	21K (Omicron)	BA.1.18
IHUCOVID-057747-Miseq1M/2022	41865	41801	39897	39836	35411	88.89	359.37	94.34	41	21J (Delta)	21J (Delta)	AY.98.1
IHUCOVID-057748-Miseq1M/2022	54267	54480	51716	51919	46939	90.41	474.24	97.52	41	21J (Delta)	21J (Delta)	AY.43
IHUCOVID-057749-Miseq1M/2022	49289	49637	46972	47304	12573	26.58	124.99	70.14	25	21J (Delta)	21J (Delta)	AY.43
IHUCOVID-057750-Miseq1M/2022	36815	36936	35085	35200	20936	59.48	214.67	89.49	33	21J (Delta)	21J (Delta)	AY.43
IHUCOVID-057751-Miseq1M/2022	41046	41183	39117	39247	809	2.06	7.92	15.05	3	VAR_IND	VAR_IND	Unassigned
IHUCOVID-057752-Miseq1M/2022	25772	25808	24561	24595	3470	14.11	35.48	55.24	24	21J (Delta)	21J (Delta)	AY.43
IHUCOVID-057753-Miseq1M/2022	41337	41552	39394	39599	13620	34.39	138.75	75.99	30	21J (Delta)	21J (Delta)	AY.43
IHUCOVID-057754-Miseq1M/2022	42372	42494	40381	40497	37282	92.06	386.59	97.41	43	21J (Delta)	21J (Delta)	AY.122
IHUCOVID-057755-Miseq1M/2022	40517	40623	38613	38714	3690	9.53	36.38	40.66	12	21J (Delta)	21J (Delta)	AY.43
IHUCOVID-057756-Miseq1M/2022	43297	43388	41262	41349	2412	5.83	23.57	10.12	8	VAR_IND	VAR_IND	Unassigned
IHUCOVID-057757-Miseq1M/2022	28357	28245	27024	26917	5512	20.48	54.19	39.44	16	21J (Delta)	21J (Delta)	AY.122
IHUCOVID-057758-Miseq1M/2022	32796	32918	31255	31371	22990	73.28	236.82	91.98	33	21J (Delta)	21J (Delta)	AY.43
IHUCOVID-057759-Miseq1M/2022	38839	38915	37014	37086	35203	94.92	365.86	98.3	49	21J (Delta)	21J (Delta)	B.1.617.2
IHUCOVID-057760-Miseq1M/2022	49693	49821	47357	47479	15657	32.98	162.67	79.81	34	21J (Delta)	21J (Delta)	AY.98.1
IHUCOVID-057761-Miseq1M/2022	55947	56032	53317	53398	45259	84.76	465.18	97.68	48	21J (Delta)	21J (Delta)	AY.98.1
IHUCOVID-057762-Miseq1M/2022	18444	18374	17577	17510	14806	84.56	160.01	97.35	40	21J (Delta)	21J (Delta)	B.1.617.2
IHUCOVID-057763-Miseq1M/2022	47799	47868	45552	45618	1252	2.74	12.21	20.33	9	VAR_IND	VAR_IND	Unassigned
IHUCOVID-057764-Miseq1M/2022	32620	32727	31087	31189	4539	14.55	46.92	54.49	14	21I (Delta)	21I (Delta)	AY.9.2
IHUCOVID-057765-Miseq1M/2022	60118	60240	57292	57409	25592	44.58	252.79	84.59	36	21J (Delta)	21J (Delta)	AY.122
IHUCOVID-057766-Miseq1M/2022	31839	31890	30343	30391	7918	26.05	80.07	81.62	38	21J (Delta)	21J (Delta)	B.1.617.2
IHUCOVID-057767-Miseq1M/2022	50867	51175	48476	48770	5467	11.21	57.76	56.05	24	21J (Delta)	21J (Delta)	AY.43
IHUCOVID-057783-Miseq1M/2022	22530	22635	21471	21571	8384	38.87	91.19	73.66	28	21J (Delta)	21J (Delta)	AY.122
IHUCOVID-057784-Miseq1M/2022	39919	40057	38043	38174	5635	14.76	55.76	5.5	2	VAR_IND	VAR_IND	Unassigned
IHUCOVID-057785-Miseq1M/2022	59373	59751	56582	56943	53161	93.36	570.82	97.64	47	21K (Omicron)	21K (Omicron)	BA.1.1.1
IHUCOVID-057786-Miseq1M/2022	54765	54927	52191	52345	46309	88.47	493.11	92.78	40	21K (Omicron)	21K (Omicron)	BA.1.17
IHUCOVID-057787-Miseq1M/2022	71099	71248	67757	67899	53437	78.70	566.61	96.25	44	21K (Omicron)	21K (Omicron)	BA.1.17
IHUCOVID-057788-Miseq1M/2022	51678	51817	49249	49382	39928	80.86	435.6	94.58	41	21K (Omicron)	21K (Omicron)	BA.1.1.11
IHUCOVID-057789-Miseq1M/2022	36693	36945	34968	35209	7978	22.66	81.25	60.25	20	21J (Delta)	21J (Delta)	AY.98.1
IHUCOVID-057790-Miseq1M/2022	63395	63621	60415	60631	50928	84.00	542.36	96.56	37	21J (Delta)	21J (Delta)	AY.43
IHUCOVID-057791-Miseq1M/2022	50415	50544	48045	48168	23293	48.36	241.8	82.27	35	21K (Omicron)	21K (Omicron)	BA.1.17
IHUCOVID-057792-Miseq1M/2022	33763	33913	32176	32319	30423	94.13	338.44	96.35	39	21K (Omicron)	21K (Omicron)	BA.1.20
IHUCOVID-057793-Miseq1M/2022	63393	63477	60414	60494	53612	88.62	578.73	98.3	51	21K (Omicron)	21K (Omicron)	BA.1.20
IHUCOVID-057794-Miseq1M/2022	63397	63589	60417	60600	55946	92.32	607.13	97.83	48	21K (Omicron)	21K (Omicron)	BA.1.1
IHUCOVID-057795-Miseq1M/2022	68334	68474	65122	65256	53113	81.39	573.54	98.46	51	21K (Omicron)	21K (Omicron)	BA.1.1
IHUCOVID-057796-Miseq1M/2022	21844	21814	20817	20789	717	3.45	7.91	24.92	8	VAR_IND	VAR_IND	Unassigned
IHUCOVID-057797-Miseq1M/2022	44772	44828	42668	42721	42148	98.66	437.8	99.69	51	21K (Omicron)	21K (Omicron)	BA.1.18
IHUCOVID-057798-Miseq1M/2022	67349	67753	64184	64569	61211	94.80	625.92	97.58	44	21J (Delta)	21J (Delta)	AY.43
IHUCOVID-057799-Miseq1M/2022	65739	66028	62649	62925	60931	96.83	617.97	98.71	46	21K (Omicron)	21K (Omicron)	BA.1.18
IHUCOVID-057800-Miseq1M/2022	45402	45588	43268	43445	29080	66.94	282.98	84.97	41	21K (Omicron)	21K (Omicron)	BA.1.17.2
IHUCOVID-057801-Miseq1M/2022	58338	58292	55596	55552	54447	98.01	551.98	98.88	55	21K (Omicron)	21K (Omicron)	BA.1.1.11
IHUCOVID-057802-Miseq1M/2022	39135	39035	37296	37200	30037	80.74	301.34	88.12	39	21K (Omicron)	21K (Omicron)	BA.1
IHUCOVID-057803-Miseq1M/2022	73237	73531	69795	70075	68170	97.28	684.28	99.59	55	21K (Omicron)	21K (Omicron)	BA.1.18
IHUCOVID-057804-Miseq1M/2022	53969	54200	51432	51653	36393	70.46	358.82	85.9	39	21K (Omicron)	21K (Omicron)	BA.1.17
IHUCOVID-057805-Miseq1M/2022	47191	47293	44973	45070	27012	59.93	253.85	74.11	30	21K (Omicron)	21K (Omicron)	BA.1.18
IHUCOVID-057806-Miseq1M/2022	36642	36692	34920	34967	4057	11.60	37.91	16.73	6	VAR_IND	VAR_IND	Unassigned
IHUCOVID-057807-Miseq1M/2022	47327	47425	45103	45196	32778	72.52	313.81	79.87	38	21K (Omicron)	21K (Omicron)	BA.1.17
IHUCOVID-057808-Miseq1M/2022	61265	61373	58386	58488	55781	95.37	574.05	98.86	48	21K (Omicron)	21K (Omicron)	BA.1.17
IHUCOVID-057809-Miseq1M/2022	63816	64194	60817	61177	59018	96.47	597.21	98.55	48	21K (Omicron)	21K (Omicron)	BA.1.1.1
IHUCOVID-057810-Miseq1M/2022	63352	63521	60374	60536	58136	96.04	585.65	97.98	44	21K (Omicron)	21K (Omicron)	BA.1
IHUCOVID-057811-Miseq1M/2022	53787	53862	51259	51330	41229	80.32	402.62	86.23	37	21K (Omicron)	21K (Omicron)	BA.1.1.1
IHUCOVID-057812-Miseq1M/2022	47240	47153	45020	44937	41833	93.09	422.22	95.31	39	21K (Omicron)	21K (Omicron)	BA.1.17
IHUCOVID-057813-Miseq1M/2022	60425	60737	57585	57882	53447	92.34	541.01	95.31	40	21K (Omicron)	21K (Omicron)	BA.1.17.2
IHUCOVID-057814-Miseq1M/2022	58334	58460	55592	55712	53337	95.74	526.84	93.35	46	21K (Omicron)	21K (Omicron)	BA.1
IHUCOVID-057815-Miseq1M/2022	58182	58315	55447	55574	53385	96.06	539.31	95.71	41	21K (Omicron)	21K (Omicron)	BA.1.1.1
IHUCOVID-057816-Miseq1M/2022	46040	46135	43876	43967	23021	52.36	233.6	88.56	41	21K (Omicron)	21K (Omicron)	BA.1.8
IHUCOVID-057817-Miseq1M/2022	48849	48803	46553	46509	44813	96.35	459.3	95.84	39	21K (Omicron)	21K (Omicron)	BA.1.13
IHUCOVID-057818-Miseq1M/2022	64786	65150	61741	62088	57818	93.12	586.95	97.33	40	21K (Omicron)	21K (Omicron)	BA.1.17
IHUCOVID-057819-Miseq1M/2022	62864	62933	59909	59975	58257	97.14	587.62	98.29	56	21K (Omicron)	21K (Omicron)	BA.1.15.1
IHUCOVID-057820-Miseq1M/2022	76303	76420	72717	72828	69541	95.49	692.07	98.06	45	21K (Omicron)	21K (Omicron)	BA.1
IHUCOVID-057821-Miseq1M/2022	61112	61276	58240	58396	52773	90.37	532.76	97.92	41	21J (Delta)	21J (Delta)	AY.43
IHUCOVID-057822-Miseq1M/2022	58118	58446	55386	55699	51295	92.09	522.08	97.81	42	21K (Omicron)	21K (Omicron)	BA.1.1.11
IHUCOVID-057823-Miseq1M/2022	53599	53646	51080	51125	49871	97.55	497.57	96.68	41	21J (Delta)	21J (Delta)	B.1.617.2
IHUCOVID-057824-Miseq1M/2022	45976	46112	43815	43945	38964	88.67	384.26	87.51	38	21K (Omicron)	21K (Omicron)	BA.1.18
IHUCOVID-057825-Miseq1M/2022	69684	69745	66409	66467	66457	99.98	671.91	99.81	55	21K (Omicron)	21K (Omicron)	BA.1.1.14
IHUCOVID-057826-Miseq1M/2022	60453	60670	57612	57819	55394	95.81	553.18	94.76	50	21K (Omicron)	21K (Omicron)	BA.1.1
IHUCOVID-057827-Miseq1M/2022	45921	46154	43763	43985	29253	66.51	280.35	80.79	41	21K (Omicron)	21K (Omicron)	BA.1
IHUCOVID-057828-Miseq1M/2022	50439	50644	48068	48264	42678	88.43	429.85	87.9	42	21K (Omicron)	21K (Omicron)	BA.1.17.2
IHUCOVID-057829-Miseq1M/2022	53309	53557	50803	51040	47815	93.68	489.82	97.35	42	21K (Omicron)	21K (Omicron)	BA.1
IHUCOVID-057830-Miseq1M/2022	76514	76718	72918	73112	70562	96.51	714.58	99.69	55	21K (Omicron)	21K (Omicron)	BA.1.17
IHUCOVID-057831-Miseq1M/2022	61530	61568	58638	58674	56570	96.41	566.31	97	41	21K (Omicron)	21K (Omicron)	BA.1.17
IHUCOVID-057832-Miseq1M/2022	59985	60106	57166	57281	56753	99.08	577.49	97.63	47	21K (Omicron)	21K (Omicron)	BA.1.8
IHUCOVID-057833-Miseq1M/2022	61119	61346	58246	58463	46298	79.19	457.26	90.61	39	21K (Omicron)	21K (Omicron)	BA.1.17
IHUCOVID-057834-Miseq1M/2022	68866	68895	65629	65657	60380	91.96	617.53	99.16	53	21K (Omicron)	21K (Omicron)	BA.1.14
IHUCOVID-057835-Miseq1M/2022	62924	62965	59967	60006	59914	99.85	600.84	96.68	43	21K (Omicron)	21K (Omicron)	BA.1.1
IHUCOVID-057836-Miseq1M/2022	60396	60419	57557	57579	52737	91.59	532.57	95.71	41	21K (Omicron)	21K (Omicron)	BA.1.17
IHUCOVID-057837-Miseq1M/2022	56839	56921	54168	54246	51426	94.80	523.94	95.31	41	21K (Omicron)	21K (Omicron)	BA.1.17
IHUCOVID-057838-Miseq1M/2022	25149	25030	23967	23854	12212	51.19	118.77	57.91	26	21K (Omicron)	21K (Omicron)	BA.1.17
IHUCOVID-057839-Miseq1M/2022	56782	57038	54113	54357	52036	95.73	523.34	99.18	57	21K (Omicron)	21K (Omicron)	BA.1.17
IHUCOVID-057840-Miseq1M/2022	53612	53680	51092	51157	50768	99.24	509.64	97.79	47	21K (Omicron)	21K (Omicron)	BA.1.1.1
IHUCOVID-057841-Miseq1M/2022	58565	58722	55812	55962	29734	53.13	293.79	85.68	36	21K (Omicron)	21K (Omicron)	BA.1.16
IHUCOVID-057842-Miseq1M/2022	65355	65800	62283	62707	60700	96.80	620.92	97.23	46	21K (Omicron)	21K (Omicron)	BA.1.1.1
IHUCOVID-057843-Miseq1M/2022	54011	54071	51472	51530	44795	86.93	437.47	87.33	39	21K (Omicron)	21K (Omicron)	BA.1.17
IHUCOVID-057844-Miseq1M/2022	27464	27298	26173	26015	22638	87.02	229.85	82.13	35	21K (Omicron)	21K (Omicron)	BA.1.1
IHUCOVID-057845-Miseq1M/2022	57395	57408	54697	54710	38881	71.07	393.27	92.15	40	21K (Omicron)	21K (Omicron)	BA.1.17.2
IHUCOVID-057846-Miseq1M/2022	33981	33955	32384	32359	199	0.61	1.86	1.22	2	VAR_IND	VAR_IND	Unassigned
IHUCOVID-057847-Miseq1M/2022	32892	32878	31346	31333	30661	97.86	323.18	95.6	39	21K (Omicron)	21K (Omicron)	BA.1.1.1
IHUCOVID-057849-Miseq1M/2022	49966	49945	47618	47598	47457	99.70	489.62	99.92	35	21I (Delta)	21I (Delta)	AY.9.2
IHUCOVID-057850-Miseq1M/2022	39719	39826	37852	37954	31491	82.97	321.55	91.16	40	21K (Omicron)	21K (Omicron)	BA.1.18
IHUCOVID-057851-Miseq1M/2022	60981	61083	58115	58212	57213	98.28	597.99	97.73	50	21K (Omicron)	21K (Omicron)	BA.1.17
IHUCOVID-057852-Miseq1M/2022	32667	32795	31132	31254	28417	90.92	311.17	97.97	43	21K (Omicron)	21K (Omicron)	BA.1.18
IHUCOVID-057853-Miseq1M/2022	40533	40759	38628	38843	30956	79.70	309.83	86.59	36	21K (Omicron)	21K (Omicron)	BA.1.18
IHUCOVID-057854-Miseq1M/2022	51402	51416	48986	48999	40673	83.01	417.41	96.1	41	21J (Delta)	21J (Delta)	AY.43
IHUCOVID-057855-Miseq1M/2022	65634	65878	62549	62782	62342	99.30	635.24	98.74	55	21K (Omicron)	21K (Omicron)	BA.1.18
IHUCOVID-057856-Miseq1M/2022	65004	65206	61949	62141	61248	98.56	636.61	99.65	58	21K (Omicron)	21K (Omicron)	BA.1.17
IHUCOVID-057857-Miseq1M/2022	42548	42657	40548	40652	33010	81.20	344.11	95.31	40	21K (Omicron)	21K (Omicron)	BA.1
IHUCOVID-057858-Miseq1M/2022	63423	63441	60442	60459	55437	91.69	567.18	97.08	45	21K (Omicron)	21K (Omicron)	BA.1.17.2
IHUCOVID-057859-Miseq1M/2022	30440	30623	29009	29184	14007	48.00	144.99	73.49	31	21K (Omicron)	21K (Omicron)	BA.1.17
IHUCOVID-057860-Miseq1M/2022	64101	64216	61088	61198	60016	98.07	621.48	97.75	45	21K (Omicron)	21K (Omicron)	BA.1.17
IHUCOVID-057861-Miseq1M/2022	49490	49790	47164	47450	45673	96.26	473.75	95.31	40	21K (Omicron)	21K (Omicron)	BA.1.17
IHUCOVID-057863-Miseq1M/2022	60659	60768	57808	57912	56564	97.67	578.29	95.53	44	21K (Omicron)	21K (Omicron)	BA.1.1.1
IHUCOVID-057864-Miseq1M/2022	56408	56438	53757	53785	51883	96.46	531.05	96.24	48	21K (Omicron)	21K (Omicron)	BA.1.17
IHUCOVID-057865-Miseq1M/2022	60616	60775	57767	57919	53327	92.07	542.1	94.69	43	21K (Omicron)	21K (Omicron)	BA.1.17
IHUCOVID-057866-Miseq1M/2022	54052	54116	51512	51573	49805	96.57	513.0	95.43	41	21K (Omicron)	21K (Omicron)	BA.1.18
IHUCOVID-057868-Miseq1M/2022	49562	49623	47233	47291	40857	86.39	412.45	90.77	38	21K (Omicron)	21K (Omicron)	BA.1.17
IHUCOVID-057869-Miseq1M/2022	30333	30305	28907	28881	26844	92.95	281.37	93.18	38	21K (Omicron)	21K (Omicron)	BA.1.17
IHUCOVID-057870-Miseq1M/2022	45808	45990	43655	43828	20140	45.95	194.97	76.55	36	21K (Omicron)	21K (Omicron)	BA.1.1.14
IHUCOVID-057871-Miseq1M/2022	51790	51943	49356	49502	44086	89.06	451.17	95.6	42	21K (Omicron)	21K (Omicron)	BA.1
IHUCOVID-057872-Miseq1M/2022	50553	50690	48177	48308	39849	82.49	401.93	90.13	41	21K (Omicron)	21K (Omicron)	BA.1.17.2
IHUCOVID-057873-Miseq1M/2022	29402	29444	28020	28060	10518	37.48	106.37	56.68	21	21K (Omicron)	21K (Omicron)	BA.1
IHUCOVID-057874-Miseq1M/2022	49377	49442	47056	47118	46264	98.19	492.04	97.76	49	21K (Omicron)	21K (Omicron)	BA.1.17.2
IHUCOVID-057875-Miseq1M/2022	55251	55411	52654	52807	51531	97.58	533.76	99.27	58	21K (Omicron)	21K (Omicron)	BA.1.15.1
IHUCOVID-057876-Miseq1M/2022	49866	49988	47522	47639	44563	93.54	453.09	96.94	50	21J (Delta)	21J (Delta)	AY.34
IHUCOVID-057877-Miseq1M/2022	31539	31546	30057	30063	5887	19.58	56.41	25.72	7	VAR_IND	VAR_IND	Unassigned
IHUCOVID-057878-Miseq1M/2022	46977	47242	44769	45022	34918	77.56	375.33	93.28	43	21K (Omicron)	21K (Omicron)	BA.1.17
IHUCOVID-057879-Miseq1M/2022	44963	44985	42850	42871	42478	99.08	442.82	97.04	45	21K (Omicron)	21K (Omicron)	BA.1.17.2
IHUCOVID-057880-Miseq1M/2022	52060	52134	49613	49684	48584	97.79	499.56	97.83	45	21K (Omicron)	21K (Omicron)	BA.1.1.1
IHUCOVID-057881-Miseq1M/2022	36502	36460	34786	34746	34532	99.38	361.98	95.31	39	21K (Omicron)	21K (Omicron)	BA.1.18
IHUCOVID-057882-Miseq1M/2022	30790	30743	29343	29298	28733	98.07	303.74	95.93	39	21K (Omicron)	21K (Omicron)	BA.1.1.1
IHUCOVID-057883-Miseq1M/2022	56197	56489	53556	53834	40965	76.10	421.12	96.66	50	21J (Delta)	21J (Delta)	AY.4.2.3
IHUCOVID-057885-Miseq1M/2022	37910	38013	36128	36226	34767	95.97	369.98	99.15	53	21K (Omicron)	21K (Omicron)	BA.1.1
IHUCOVID-057886-Miseq1M/2022	61034	61193	58165	58317	57954	99.38	594.87	99.65	57	21K (Omicron)	21K (Omicron)	BA.1.1.1
IHUCOVID-057887-Miseq1M/2022	25041	25072	23864	23894	21358	89.39	220.07	85.34	38	21K (Omicron)	21K (Omicron)	BA.1.13
IHUCOVID-057888-Miseq1M/2022	41121	41036	39188	39107	38916	99.51	407.27	97.3	45	21K (Omicron)	21K (Omicron)	BA.1.17.2
IHUCOVID-057889-Miseq1M/2022	63333	63672	60356	60679	57318	94.46	588.57	98.05	48	21K (Omicron)	21K (Omicron)	BA.1.17
IHUCOVID-057890-Miseq1M/2022	53578	53708	51060	51184	45430	88.76	470.19	95.84	41	21K (Omicron)	21K (Omicron)	BA.1.17.2
IHUCOVID-057891-Miseq1M/2022	41602	41638	39647	39681	38326	96.59	400.53	95.9	40	21K (Omicron)	21K (Omicron)	BA.1
IHUCOVID-057892-Miseq1M/2022	39920	40075	38044	38191	37021	96.94	389.34	96	39	21K (Omicron)	21K (Omicron)	BA.1.1.1
IHUCOVID-057893-Miseq1M/2022	49271	49481	46955	47155	46107	97.78	477.58	96.01	40	21K (Omicron)	21K (Omicron)	BA.1.1
IHUCOVID-057894-Miseq1M/2022	52970	53106	50480	50610	43261	85.48	441.53	94.86	40	21K (Omicron)	21K (Omicron)	BA.1
IHUCOVID-057895-Miseq1M/2022	40777	40995	38860	39068	38952	99.70	409.92	96.67	48	21K (Omicron)	21K (Omicron)	BA.1.1
IHUCOVID-057896-Miseq1M/2022	47670	47822	45430	45574	43884	96.29	443.15	95.01	41	21K (Omicron)	21K (Omicron)	BA.1.18
IHUCOVID-057897-Miseq1M/2022	66115	66369	63008	63250	56635	89.54	577.78	95.5	41	21K (Omicron)	21K (Omicron)	BA.1.18
IHUCOVID-057899-Miseq1M/2022	47849	48061	45600	45802	45194	98.67	472.87	98.3	51	21K (Omicron)	21K (Omicron)	BA.1.1.1
IHUCOVID-057900-Miseq1M/2022	48188	48468	45923	46190	34303	74.26	349.34	89.78	40	21K (Omicron)	21K (Omicron)	BA.1.17
IHUCOVID-057902-Miseq1M/2022	58007	58195	55281	55460	54453	98.18	555.0	98.6	47	21K (Omicron)	21K (Omicron)	BA.1.15.1
IHUCOVID-057903-Miseq1M/2022	48842	48916	46546	46617	39101	83.88	397.17	93.75	42	21K (Omicron)	21K (Omicron)	BA.1.15
IHUCOVID-057904-Miseq1M/2022	42785	42871	40774	40856	21982	53.80	214.34	73.78	33	21K (Omicron)	21K (Omicron)	BA.1
IHUCOVID-057905-Miseq1M/2022	52659	52760	50184	50280	41941	83.41	420.54	90.56	39	21K (Omicron)	21K (Omicron)	BA.1.17
IHUCOVID-057906-Miseq1M/2022	27718	27775	26415	26470	18621	70.35	195.96	84.75	39	21K (Omicron)	21K (Omicron)	BA.1.17.2
IHUCOVID-057909-Miseq1M/2022	54004	54124	51466	51580	47141	91.39	483.44	95.64	41	21K (Omicron)	21K (Omicron)	BA.1
IHUCOVID-057910-Miseq1M/2022	53243	53282	50741	50778	49646	97.77	515.58	96.15	47	21K (Omicron)	21K (Omicron)	BA.1.1
IHUCOVID-057913-Miseq1M/2022	53026	52938	50534	50450	48844	96.82	507.12	97.7	40	21K (Omicron)	21K (Omicron)	BA.1.16
IHUCOVID-057914-Miseq1M/2022	37173	37221	35426	35472	2090	5.89	20.0	7.33	3	VAR_IND	VAR_IND	Unassigned
IHUCOVID-057915-Miseq1M/2022	37428	37490	35669	35728	33447	93.62	342.58	91.05	39	21K (Omicron)	21K (Omicron)	BA.1.17
IHUCOVID-057916-Miseq1M/2022	38931	38992	37101	37159	10421	28.04	100.71	58.19	30	21K (Omicron)	21K (Omicron)	BA.1.18
IHUCOVID-057918-Miseq1M/2022	33641	33648	32060	32067	29082	90.69	307.46	95.4	41	21K (Omicron)	21K (Omicron)	BA.1.17
IHUCOVID-057919-Miseq1M/2022	49205	49330	46892	47011	41074	87.37	423.07	95.33	41	21K (Omicron)	21K (Omicron)	BA.1.17
IHUCOVID-057920-Miseq1M/2022	41394	41505	39448	39554	38347	96.95	396.02	94.87	41	21K (Omicron)	21K (Omicron)	BA.1.16
IHUCOVID-057921-Miseq1M/2022	51190	51404	48784	48988	44414	90.66	467.56	97.36	44	21K (Omicron)	21K (Omicron)	BA.1
IHUCOVID-057922-Miseq1M/2022	51594	51796	49169	49362	46511	94.22	482.54	96.37	42	21K (Omicron)	21K (Omicron)	BA.1.17
IHUCOVID-057924-Miseq1M/2022	55794	55862	53172	53236	52124	97.91	537.21	98.42	43	21K (Omicron)	21K (Omicron)	BA.1.17
IHUCOVID-057925-Miseq1M/2022	57980	58280	55255	55541	54811	98.69	568.98	99.14	49	21K (Omicron)	21K (Omicron)	BA.1.18
IHUCOVID-057926-Miseq1M/2022	31690	31759	30201	30266	29278	96.74	306.34	95.42	41	21K (Omicron)	21K (Omicron)	BA.1.17.2
IHUCOVID-057927-Miseq1M/2022	56072	56137	53437	53499	51578	96.41	531.65	95.96	39	21K (Omicron)	21K (Omicron)	BA.1
IHUCOVID-057928-Miseq1M/2022	39278	39338	37432	37489	32697	87.22	343.45	97.46	39	21J (Delta)	21J (Delta)	AY.43
IHUCOVID-057929-Miseq1M/2022	48413	48704	46138	46415	29551	63.67	297.39	85.78	38	21K (Omicron)	21K (Omicron)	BA.1
IHUCOVID-057930-Miseq1M/2022	63130	63232	60163	60260	60056	99.66	615.9	99.57	53	21K (Omicron)	21K (Omicron)	BA.1
IHUCOVID-057931-Miseq1M/2022	29420	29373	28037	27992	20980	74.95	210.53	79.15	33	21K (Omicron)	21K (Omicron)	BA.1.1.1
IHUCOVID-057932-Miseq1M/2022	40459	40362	38557	38465	37743	98.12	404.52	98.26	48	21J (Delta)	21J (Delta)	AY.109
IHUCOVID-057933-Miseq1M/2022	55708	55769	53090	53148	50894	95.76	515.44	96.45	45	21K (Omicron)	21K (Omicron)	BA.1
IHUCOVID-057952-Miseq1M/2022	40544	40530	38638	38625	37616	97.39	395.58	99.28	52	21K (Omicron)	21K (Omicron)	BA.1.1.1
IHUCOVID-057963-Miseq1M/2022	60604	60743	57756	57888	57473	99.28	590.11	98.58	47	21K (Omicron)	21K (Omicron)	BA.1.1
IHUCOVID-057964-Miseq1M/2022	61511	61815	58620	58910	57137	96.99	587.81	98.43	50	21K (Omicron)	21K (Omicron)	BA.1.17
IHUCOVID-057966-Miseq1M/2022	41172	41137	39237	39204	35517	90.60	367.35	95.59	42	21K (Omicron)	21K (Omicron)	BA.1.1.1
IHUCOVID-057967-Miseq1M/2022	50431	50568	48061	48191	45657	94.74	475.31	96.45	47	21K (Omicron)	21K (Omicron)	BA.1.1.1
IHUCOVID-057971-Miseq1M/2022	48080	48027	45820	45770	45067	98.46	484.04	99.62	55	21K (Omicron)	21K (Omicron)	BA.1.18
IHUCOVID-057981-Miseq1M/2022	67205	67325	64046	64161	60252	93.91	622.41	99.72	57	21K (Omicron)	21K (Omicron)	BA.1.18
IHUCOVID-057987-Miseq1M/2022	53854	54151	51323	51606	39040	75.65	415.0	90.56	33	21K (Omicron)	21K (Omicron)	BA.1
IHUCOVID-057988-Miseq1M/2022	27284	27423	26002	26134	25668	98.22	283.57	95.65	40	21K (Omicron)	21K (Omicron)	BA.1.1
IHUCOVID-057989-Miseq1M/2022	54882	55106	52303	52516	52034	99.08	555.64	98.08	45	21K (Omicron)	21K (Omicron)	BA.1.17
IHUCOVID-057990-Miseq1M/2022	62561	62975	59621	60015	57212	95.33	622.68	97.7	46	21K (Omicron)	21K (Omicron)	BA.1.1.1
IHUCOVID-057991-Miseq1M/2022	64035	64394	61025	61367	62073	99.52	667.06	98.05	54	21K (Omicron)	21K (Omicron)	BA.1.1
IHUCOVID-057992-Miseq1M/2022	29738	29839	28340	28437	28253	99.35	303.01	98.31	52	21K (Omicron)	21K (Omicron)	BA.1
IHUCOVID-057993-Miseq1M/2022	40079	40143	38195	38256	37476	97.96	411.52	98.36	51	21K (Omicron)	21K (Omicron)	BA.1.18
IHUCOVID-057994-Miseq1M/2022	30077	30015	28663	28604	25557	89.35	269.91	85.16	34	21J (Delta)	21J (Delta)	AY.43
IHUCOVID-057995-Miseq1M/2022	48909	48938	46610	46638	46183	97.78	497.74	97.14	41	21K (Omicron)	21K (Omicron)	BA.1.17
IHUCOVID-057996-Miseq1M/2022	93831	94009	89421	89591	87603	98.95	948.08	99.25	52	21K (Omicron)	21K (Omicron)	BA.1.1
IHUCOVID-057997-Miseq1M/2022	23650	23667	22538	22555	22319	98.95	236.53	96.4	40	21K (Omicron)	21K (Omicron)	BA.1.17
IHUCOVID-057998-Miseq1M/2022	63643	63757	60652	60760	50305	82.79	530.65	91.89	38	21K (Omicron)	21K (Omicron)	BA.1.18
IHUCOVID-057999-Miseq1M/2022	73346	73830	69899	70360	69337	98.55	747.71	99.83	39	21J (Delta)	21J (Delta)	AY.43
IHUCOVID-058000-Miseq1M/2022	21283	21375	20283	20370	12522	61.47	126.92	74.71	30	21K (Omicron)	21K (Omicron)	BA.1
IHUCOVID-058001-Miseq1M/2022	56122	56441	53484	53788	53298	99.09	564.56	96.97	39	21K (Omicron)	21K (Omicron)	BA.1.1.1
IHUCOVID-058002-Miseq1M/2022	65741	65761	62651	62670	59834	95.47	641.7	98.89	54	21K (Omicron)	21K (Omicron)	BA.1.1.1
IHUCOVID-058003-Miseq1M/2022	40550	40563	38644	38657	38327	99.15	419.9	97.87	46	21K (Omicron)	21K (Omicron)	BA.1.17
IHUCOVID-058004-Miseq1M/2022	74155	74544	70670	71040	70198	98.81	750.76	97.41	42	21K (Omicron)	21K (Omicron)	BA.1.1.1
IHUCOVID-058005-Miseq1M/2022	52423	52547	49959	50077	44533	88.93	475.02	93.7	39	21K (Omicron)	21K (Omicron)	BA.1
IHUCOVID-058006-Miseq1M/2022	43599	43653	41550	41601	40597	97.59	438.58	97.03	41	21K (Omicron)	21K (Omicron)	BA.1.1
IHUCOVID-058007-Miseq1M/2022	50197	50481	47838	48108	43146	89.69	432.72	73.04	36	21K (Omicron)	21K (Omicron)	BA.1.17.2
IHUCOVID-058008-Miseq1M/2022	29128	29220	27759	27847	11122	39.94	112.2	50.01	18	21J (Delta)	21J (Delta)	AY.43
IHUCOVID-058009-Miseq1M/2022	43386	43165	41347	41136	40838	98.60	452.24	97.69	49	21K (Omicron)	21K (Omicron)	BA.1.17.2
IHUCOVID-058010-Miseq1M/2022	26969	27131	25701	25856	25494	98.60	269.31	96.66	42	21K (Omicron)	21K (Omicron)	BA.1
IHUCOVID-058011-Miseq1M/2022	76407	76473	72816	72879	66200	90.84	694.57	93.08	41	21K (Omicron)	21K (Omicron)	BA.1.1
IHUCOVID-058012-Miseq1M/2022	51010	51229	48613	48821	48253	98.84	523.26	96.93	40	21K (Omicron)	21K (Omicron)	BA.1.17
IHUCOVID-058013-Miseq1M/2022	69418	69697	66155	66421	64752	97.49	714.25	98.26	47	21K (Omicron)	21K (Omicron)	BA.1.18
IHUCOVID-058014-Miseq1M/2022	33718	33963	32133	32367	26888	83.07	290.9	85.1	40	21K (Omicron)	21K (Omicron)	BA.1.17.2
IHUCOVID-058015-Miseq1M/2022	54062	54139	51521	51594	14756	28.60	148.95	52.65	21	21K (Omicron)	21K (Omicron)	BA.1.1.1
IHUCOVID-058016-Miseq1M/2022	71606	71721	68241	68350	67272	98.42	719.8	96.27	41	21K (Omicron)	21K (Omicron)	BA.1
IHUCOVID-058017-Miseq1M/2022	41946	41976	39975	40003	37309	93.27	391.56	90.6	39	21K (Omicron)	21K (Omicron)	BA.1.17
IHUCOVID-058018-Miseq1M/2022	50886	51007	48494	48610	48459	99.69	520.38	95.32	39	21K (Omicron)	21K (Omicron)	BA.1.1
IHUCOVID-058019-Miseq1M/2022	65028	65466	61972	62389	57316	91.87	639.71	99.02	50	21K (Omicron)	21K (Omicron)	BA.1.17
IHUCOVID-058020-Miseq1M/2022	39120	38974	37281	37142	36349	97.86	399.41	97.43	41	21K (Omicron)	21K (Omicron)	BA.1.17
IHUCOVID-058021-Miseq1M/2022	75869	75905	72303	72337	68377	94.53	724.07	95.15	37	21K (Omicron)	21K (Omicron)	BA.1.1.1
IHUCOVID-058022-Miseq1M/2022	55053	55394	52466	52790	45538	86.26	479.69	91.15	36	21K (Omicron)	21K (Omicron)	BA.1.1
IHUCOVID-058023-Miseq1M/2022	43788	43800	41730	41741	37588	90.05	398.72	91.66	42	21K (Omicron)	21K (Omicron)	BA.1.1
IHUCOVID-058024-Miseq1M/2022	24274	24329	23133	23186	22042	95.07	230.52	98.88	56	21J (Delta)	21J (Delta)	AY.125
IHUCOVID-058025-Miseq1M/2022	22965	23123	21886	22036	11680	53.00	115.02	55.33	21	21K (Omicron)	21K (Omicron)	BA.1.18
IHUCOVID-058026-Miseq1M/2022	34287	34369	32676	32754	31424	95.94	334.87	91.89	41	21K (Omicron)	21K (Omicron)	BA.1.17
IHUCOVID-058027-Miseq1M/2022	64263	64436	61243	61408	57180	93.11	633.33	96.82	40	21K (Omicron)	21K (Omicron)	BA.1.18
IHUCOVID-058028-Miseq1M/2022	70791	70826	67464	67497	57659	85.42	616.46	95.93	39	21K (Omicron)	21K (Omicron)	BA.1
IHUCOVID-058029-Miseq1M/2022	60520	60957	57676	58092	55272	95.15	592.37	96.95	41	21K (Omicron)	21K (Omicron)	BA.1.15
IHUCOVID-058030-Miseq1M/2022	65274	65371	62206	62299	60243	96.70	638.66	94.81	42	21K (Omicron)	21K (Omicron)	BA.1.17
IHUCOVID-058031-Miseq1M/2022	55838	55904	53214	53277	51631	96.91	577.37	97.87	45	21K (Omicron)	21K (Omicron)	BA.1.17.2
IHUCOVID-058032-Miseq1M/2022	61472	61559	58583	58666	58473	99.67	628.56	99.81	32	20A	20A	B.1
IHUCOVID-058033-Miseq1M/2022	57879	58116	55159	55385	53079	95.84	575.68	98.97	56	21K (Omicron)	21K (Omicron)	BA.1.1
IHUCOVID-058034-Miseq1M/2022	43077	43188	41052	41158	17606	42.78	179.73	70.02	30	21K (Omicron)	21K (Omicron)	BA.1.13
IHUCOVID-058035-Miseq1M/2022	51217	51355	48810	48941	47325	96.70	526.49	98.86	52	21K (Omicron)	21K (Omicron)	BA.1.1
IHUCOVID-058036-Miseq1M/2022	59516	59720	56719	56913	54242	95.31	582.5	95.77	43	21K (Omicron)	21K (Omicron)	BA.1.1
IHUCOVID-058037-Miseq1M/2022	30845	30924	29395	29471	26001	88.23	265.68	83.37	34	21K (Omicron)	21K (Omicron)	BA.1.15
IHUCOVID-058038-Miseq1M/2022	61739	61875	58837	58967	56294	95.47	602.98	95.31	41	21K (Omicron)	21K (Omicron)	BA.1.1.14
IHUCOVID-058039-Miseq1M/2022	60245	60368	57413	57531	44840	77.94	456.82	90.2	37	21K (Omicron)	21K (Omicron)	BA.1
IHUCOVID-058040-Miseq1M/2022	59107	59355	56329	56565	55997	99.00	600.64	98.32	54	21K (Omicron)	21K (Omicron)	BA.1.1.15
IHUCOVID-058041-Miseq1M/2022	43654	43719	41602	41664	37298	89.52	388.75	87.63	40	21K (Omicron)	21K (Omicron)	BA.1.17.2
IHUCOVID-058042-Miseq1M/2022	58550	58812	55798	56048	55466	98.96	595.51	98.23	47	21K (Omicron)	21K (Omicron)	BA.1.1
IHUCOVID-058043-Miseq1M/2022	56199	56270	53558	53625	45909	85.61	525.78	98.34	44	21K (Omicron)	21K (Omicron)	BA.1.1.1
IHUCOVID-058044-Miseq1M/2022	57064	57242	54382	54552	54180	99.32	581.19	97.34	45	21K (Omicron)	21K (Omicron)	BA.1.18
IHUCOVID-058045-Miseq1M/2022	62669	62816	59724	59864	59138	98.79	634.56	97.35	41	21K (Omicron)	21K (Omicron)	BA.1.1.1
IHUCOVID-058046-Miseq1M/2022	73508	73782	70053	70314	59273	84.30	634.31	93.81	39	21K (Omicron)	21K (Omicron)	BA.1.17.2
IHUCOVID-058047-Miseq1M/2022	56351	56535	53703	53878	50203	93.18	532.36	95.81	41	21K (Omicron)	21K (Omicron)	BA.1.18
IHUCOVID-058048-Miseq1M/2022	62315	62464	59386	59528	58691	98.59	630.02	97.35	40	21K (Omicron)	21K (Omicron)	BA.1.18
IHUCOVID-058049-Miseq1M/2022	44526	44768	42433	42664	41200	96.57	443.95	95.29	39	21K (Omicron)	21K (Omicron)	BA.1.18
IHUCOVID-058050-Miseq1M/2022	61122	61297	58249	58416	57266	98.03	619.94	95.64	41	21K (Omicron)	21K (Omicron)	BA.1
IHUCOVID-058051-Miseq1M/2022	54010	54137	51472	51593	50740	98.35	543.58	98.19	44	21J (Delta)	21J (Delta)	AY.46.6
IHUCOVID-058052-Miseq1M/2022	64188	64645	61171	61607	58129	94.35	639.71	98.92	46	21K (Omicron)	21K (Omicron)	BA.1.17
IHUCOVID-058053-Miseq1M/2022	30717	30699	29273	29256	26306	89.92	280.03	95.22	42	21K (Omicron)	21K (Omicron)	BA.1.18
IHUCOVID-058054-Miseq1M/2022	58289	58365	55549	55622	54643	98.24	594.16	96.71	46	21K (Omicron)	21K (Omicron)	BA.1.17
IHUCOVID-058055-Miseq1M/2022	79449	79679	75715	75934	75209	99.05	797.94	98.92	47	21K (Omicron)	21K (Omicron)	BA.1.18
IHUCOVID-058056-Miseq1M/2022	47978	48227	45723	45960	45521	99.04	493.33	95.61	41	21K (Omicron)	21K (Omicron)	BA.1.1.1
IHUCOVID-058057-Miseq1M/2022	57375	57351	54678	54656	52734	96.48	566.65	96.03	44	21K (Omicron)	21K (Omicron)	BA.1.1.14
IHUCOVID-058058-Miseq1M/2022	47877	47932	45627	45679	36855	80.68	389.16	93.82	36	21J (Delta)	21J (Delta)	AY.122.6
IHUCOVID-058059-Miseq1M/2022	58800	59217	56036	56434	53409	94.64	585.16	97.75	52	21K (Omicron)	21K (Omicron)	BA.1.17
IHUCOVID-058060-Miseq1M/2022	36938	37043	35202	35302	13441	38.07	140.53	69.05	28	21K (Omicron)	21K (Omicron)	BA.1
IHUCOVID-058061-Miseq1M/2022	24520	24497	23368	23346	23231	99.51	257.89	94.9	40	21K (Omicron)	21K (Omicron)	BA.1.18
IHUCOVID-058062-Miseq1M/2022	45067	45086	42949	42967	40082	93.29	426.51	94.05	37	21K (Omicron)	21K (Omicron)	BA.1.17
IHUCOVID-058063-Miseq1M/2022	61883	61793	58974	58889	58683	99.65	624.91	98.79	56	21K (Omicron)	21K (Omicron)	BA.1.17
IHUCOVID-058064-Miseq1M/2022	72211	72325	68817	68926	67666	98.17	740.51	99.02	55	21K (Omicron)	21K (Omicron)	BA.1.1.1
IHUCOVID-058065-Miseq1M/2022	50522	50530	48147	48155	47719	99.09	516.52	97.43	43	21K (Omicron)	21K (Omicron)	BA.1.1
IHUCOVID-058066-Miseq1M/2022	57087	57227	54404	54537	53931	98.89	581.98	98.34	48	21K (Omicron)	21K (Omicron)	BA.1.18
IHUCOVID-058067-Miseq1M/2022	59939	60314	57122	57479	56127	97.65	603.47	98.66	42	21J (Delta)	21J (Delta)	AY.43
IHUCOVID-058068-Miseq1M/2022	65127	65264	62066	62197	58262	93.67	640.6	98.97	53	21K (Omicron)	21K (Omicron)	BA.1.1.1
IHUCOVID-058069-Miseq1M/2022	48985	49114	46683	46806	44232	94.50	475.06	98.32	52	21K (Omicron)	21K (Omicron)	BA.1.1.1
IHUCOVID-058070-Miseq1M/2022	72808	73042	69386	69609	61941	88.98	638.8	57.86	24	21K (Omicron)	21K (Omicron)	BA.1.1
IHUCOVID-058071-Miseq1M/2022	78912	79193	75203	75471	74353	98.52	791.46	97.37	41	21K (Omicron)	21K (Omicron)	BA.1.18
IHUCOVID-058072-Miseq1M/2022	50103	50242	47748	47881	18335	38.29	184.38	52.73	19	21K (Omicron)	21K (Omicron)	BA.1
IHUCOVID-058073-Miseq1M/2022	49275	49180	46959	46869	45666	97.43	516.45	99.78	56	21K (Omicron)	21K (Omicron)	BA.1.17
IHUCOVID-058074-Miseq1M/2022	67566	67673	64390	64492	64016	99.26	685.72	98.34	49	21K (Omicron)	21K (Omicron)	BA.1.20
IHUCOVID-058075-Miseq1M/2022	78772	78884	75070	75176	72882	96.95	770.05	96.87	41	21K (Omicron)	21K (Omicron)	BA.1.17
IHUCOVID-058076-Miseq1M/2022	57420	57565	54721	54859	28284	51.56	287.44	66.65	33	21K (Omicron)	21K (Omicron)	BA.1.18
IHUCOVID-058077-Miseq1M/2022	35377	35245	33714	33588	31302	93.19	374.96	95.93	40	21K (Omicron)	21K (Omicron)	BA.1
IHUCOVID-058078-Miseq1M/2022	51071	51289	48671	48878	42804	87.57	452.39	93.19	40	21K (Omicron)	21K (Omicron)	BA.1.17
IHUCOVID-058079-Miseq1M/2022	46198	46220	44027	44048	42732	97.01	450.75	98.26	47	21K (Omicron)	21K (Omicron)	BA.1.1
IHUCOVID-058080-Miseq1M/2022	59118	59177	56339	56396	54907	97.36	588.6	96.55	46	21K (Omicron)	21K (Omicron)	BA.1.18
IHUCOVID-058081-Miseq1M/2022	31355	31443	29881	29965	11722	39.12	121.87	53.62	27	21K (Omicron)	21K (Omicron)	BA.1.1.1
IHUCOVID-058082-Miseq1M/2022	58507	58904	55757	56136	51413	91.59	566.87	97.19	41	21K (Omicron)	21K (Omicron)	BA.1.18
IHUCOVID-058083-Miseq1M/2022	50358	50386	47991	48018	43715	91.04	472.74	95.8	44	21K (Omicron)	21K (Omicron)	BA.1
IHUCOVID-058084-Miseq1M/2022	42852	43080	40838	41055	22740	55.39	234.97	84.65	37	21K (Omicron)	21K (Omicron)	BA.1.18
IHUCOVID-058085-Miseq1M/2022	45179	45247	43056	43120	27750	64.36	285.79	77.43	36	21K (Omicron)	21K (Omicron)	BA.1.17
IHUCOVID-058086-Miseq1M/2022	62232	62344	59307	59414	58186	97.93	645.35	99.81	56	21K (Omicron)	21K (Omicron)	BA.1.18
IHUCOVID-058087-Miseq1M/2022	58975	59374	56203	56583	52683	93.11	579.73	97.33	47	21K (Omicron)	21K (Omicron)	BA.1.17.2
IHUCOVID-058088-Miseq1M/2022	62169	62344	59247	59414	57764	97.22	623.09	96.28	45	21K (Omicron)	21K (Omicron)	BA.1.1.1
IHUCOVID-058089-Miseq1M/2022	44458	44468	42368	42378	39569	93.37	428.87	95.19	39	21K (Omicron)	21K (Omicron)	BA.1.1
IHUCOVID-058090-Miseq1M/2022	51438	51444	49020	49026	48148	98.21	538.01	99.52	56	21K (Omicron)	21K (Omicron)	BA.1.1.1
IHUCOVID-058091-Miseq1M/2022	56243	56401	53600	53750	52175	97.07	559.77	96.53	39	21K (Omicron)	21K (Omicron)	BA.1
IHUCOVID-058092-Miseq1M/2022	41556	41607	39603	39651	16063	40.51	162.65	51.68	25	21K (Omicron)	21K (Omicron)	BA.1.17
IHUCOVID-058093-Miseq1M/2022	42834	42940	40821	40922	28956	70.76	303.46	86.72	40	21K (Omicron)	21K (Omicron)	BA.1.19
IHUCOVID-058094-Miseq1M/2022	59145	59272	56365	56486	55474	98.21	585.15	95.44	41	21K (Omicron)	21K (Omicron)	BA.1.17
IHUCOVID-058095-Miseq1M/2022	47999	48347	45743	46075	38872	84.37	432.75	94.08	41	21K (Omicron)	21K (Omicron)	BA.1.1.14
IHUCOVID-058096-Miseq1M/2022	40487	40557	38584	38651	2927	7.57	30.18	26.62	16	VAR_IND	VAR_IND	Unassigned
IHUCOVID-058097-Miseq1M/2022	45931	46135	43772	43967	43555	99.06	468.39	95.69	43	21K (Omicron)	21K (Omicron)	BA.1.15
IHUCOVID-058098-Miseq1M/2022	61515	61692	58624	58792	57583	97.94	617.3	97.85	46	21K (Omicron)	21K (Omicron)	BA.1.17
IHUCOVID-058099-Miseq1M/2022	41296	41286	39355	39346	34052	86.55	355.6	89.83	37	21K (Omicron)	21K (Omicron)	BA.1.17
IHUCOVID-058100-Miseq1M/2022	42766	42822	40756	40809	20465	50.15	208.76	69.1	31	21K (Omicron)	21K (Omicron)	BA.1.18
IHUCOVID-058101-Miseq1M/2022	66060	66160	62955	63050	62427	99.01	665.94	98.96	51	21K (Omicron)	21K (Omicron)	BA.1.1
IHUCOVID-058102-Miseq1M/2022	35935	35939	34246	34250	18623	54.37	191.32	69.17	28	21K (Omicron)	21K (Omicron)	BA.1
IHUCOVID-058103-Miseq1M/2022	61537	61851	58645	58944	48327	81.99	548.38	95.31	40	21K (Omicron)	21K (Omicron)	BA.1
IHUCOVID-058104-Miseq1M/2022	69356	69606	66096	66335	66113	99.67	709.2	99.26	49	21K (Omicron)	21K (Omicron)	BA.1.1
IHUCOVID-058105-Miseq1M/2022	61325	61474	58443	58585	56951	97.21	617.33	97.33	43	21K (Omicron)	21K (Omicron)	BA.1.17
IHUCOVID-058106-Miseq1M/2022	61517	61651	58626	58753	57614	98.06	620.59	95.33	40	21K (Omicron)	21K (Omicron)	BA.1
IHUCOVID-058107-Miseq1M/2022	60782	61133	57925	58260	55149	94.66	604.14	98.92	58	21K (Omicron)	21K (Omicron)	BA.1.1
IHUCOVID-058108-Miseq1M/2022	50008	50169	47658	47811	45263	94.67	493.77	97	47	21K (Omicron)	21K (Omicron)	BA.1.1
IHUCOVID-058109-Miseq1M/2022	53477	53555	50964	51038	49524	97.03	530.23	94.45	40	21K (Omicron)	21K (Omicron)	BA.1.18
IHUCOVID-058110-Miseq1M/2022	57850	58070	55131	55341	53938	97.46	599.86	96.79	47	21K (Omicron)	21K (Omicron)	BA.1.1
IHUCOVID-058111-Miseq1M/2022	46281	46440	44106	44257	43247	97.72	466.77	98.22	62	21L (Omicron)	21L (Omicron)	BA.2.10
IHUCOVID-058112-Miseq1M/2022	33742	33808	32156	32219	31651	98.24	340.87	97.42	45	21K (Omicron)	21K (Omicron)	BA.1.1.1
IHUCOVID-058113-Miseq1M/2022	55774	56002	53153	53370	49430	92.62	530.5	95.44	44	21K (Omicron)	21K (Omicron)	BA.1.1.1
IHUCOVID-058114-Miseq1M/2022	63981	64062	60974	61051	61039	99.98	656.42	97.95	45	21K (Omicron)	21K (Omicron)	BA.1.17
IHUCOVID-058115-Miseq1M/2022	48572	48779	46289	46486	46303	99.61	497.73	95.84	40	21K (Omicron)	21K (Omicron)	BA.1.1.1
IHUCOVID-058116-Miseq1M/2022	55950	55962	53320	53332	51894	97.30	558.96	96.15	44	21K (Omicron)	21K (Omicron)	BA.1.1.1
IHUCOVID-058117-Miseq1M/2022	55919	56106	53291	53469	52118	97.47	566.65	98.99	54	21K (Omicron)	21K (Omicron)	BA.1.17
IHUCOVID-058118-Miseq1M/2022	47669	47715	45429	45472	43975	96.71	498.51	97.19	54	21K (Omicron)	21K (Omicron)	BA.1.17
IHUCOVID-058119-Miseq1M/2022	46449	46579	44266	44390	43866	98.82	487.85	98.77	46	21K (Omicron)	21K (Omicron)	BA.1.17
IHUCOVID-058120-Miseq1M/2022	49268	49404	46952	47082	44229	93.94	466.67	91.67	39	21K (Omicron)	21K (Omicron)	BA.1.17
IHUCOVID-058121-Miseq1M/2022	50930	51119	48536	48716	45086	92.55	486.71	95.1	43	21K (Omicron)	21K (Omicron)	BA.1
IHUCOVID-058122-Miseq1M/2022	37227	37295	35477	35542	16497	46.42	168.77	68.76	31	21K (Omicron)	21K (Omicron)	BA.1.17
IHUCOVID-058123-Miseq1M/2022	54933	55055	52351	52467	49908	95.12	542.77	97.01	39	21K (Omicron)	21K (Omicron)	BA.1
IHUCOVID-058124-Miseq1M/2022	38424	38413	36618	36608	35436	96.80	376.57	92.84	39	21K (Omicron)	21K (Omicron)	BA.1.1.14
IHUCOVID-058125-Miseq1M/2022	51160	51262	48755	48853	48311	98.89	517.66	96.86	45	21K (Omicron)	21K (Omicron)	BA.1.1.14
IHUCOVID-058126-Miseq1M/2022	32446	32512	30921	30984	15974	51.56	165.68	70.66	34	21K (Omicron)	21K (Omicron)	BA.1.17
IHUCOVID-058127-Miseq1M/2022	58431	58541	55685	55790	54286	97.30	602.39	98.78	55	21K (Omicron)	21K (Omicron)	BA.1.1.1
IHUCOVID-058128-Miseq1M/2022	48707	48791	46418	46498	45541	97.94	496.24	97.51	43	21K (Omicron)	21K (Omicron)	BA.1.17
IHUCOVID-058129-Miseq1M/2022	62410	62705	59477	59758	58894	98.55	630.05	96.67	47	21K (Omicron)	21K (Omicron)	BA.1.18
IHUCOVID-058130-Miseq1M/2022	39366	39522	37516	37664	36941	98.08	415.12	96.73	45	21K (Omicron)	21K (Omicron)	BA.1.18
IHUCOVID-058131-Miseq1M/2022	55107	55466	52517	52859	32793	62.04	352.12	93.52	45	21K (Omicron)	21K (Omicron)	BA.1
IHUCOVID-058132-Miseq1M/2022	67578	67693	64402	64511	63611	98.60	689.21	98.23	47	21K (Omicron)	21K (Omicron)	BA.1.1
IHUCOVID-058133-Miseq1M/2022	61733	61970	58832	59057	57804	97.88	618.0	98.02	45	21K (Omicron)	21K (Omicron)	BA.1.15
IHUCOVID-058134-Miseq1M/2022	44362	44600	42277	42504	40192	94.56	430.33	95.08	39	21K (Omicron)	21K (Omicron)	BA.1.1.1
IHUCOVID-058135-Miseq1M/2022	44519	44690	42427	42590	42441	99.65	462.45	97.61	43	21K (Omicron)	21K (Omicron)	BA.1.1.1
IHUCOVID-058136-Miseq1M/2022	44813	44750	42707	42647	40491	94.94	431.47	93.95	39	21K (Omicron)	21K (Omicron)	BA.1.1.1
IHUCOVID-058137-Miseq1M/2022	60488	60655	57645	57804	57173	98.91	614.23	98.85	38	21J (Delta)	21J (Delta)	AY.43
IHUCOVID-058138-Miseq1M/2022	53247	53421	50744	50910	49710	97.64	537.82	96.59	46	21K (Omicron)	21K (Omicron)	BA.1.13
IHUCOVID-058139-Miseq1M/2022	55301	55405	52702	52801	50865	96.33	546.79	96.6	42	21K (Omicron)	21K (Omicron)	BA.1.18
IHUCOVID-058140-Miseq1M/2022	61051	61104	58182	58232	56628	97.25	610.33	96.96	41	21K (Omicron)	21K (Omicron)	BA.1.17
IHUCOVID-058141-Miseq1M/2022	41111	41201	39179	39265	38723	98.62	420.84	96.23	40	21K (Omicron)	21K (Omicron)	BA.1.18
IHUCOVID-058142-Miseq1M/2022	52170	52288	49718	49830	49180	98.70	526.14	96.32	45	21K (Omicron)	21K (Omicron)	BA.1.17.2
IHUCOVID-058143-Miseq1M/2022	59480	59550	56684	56751	56190	99.01	599.2	96.77	43	21K (Omicron)	21K (Omicron)	BA.1
IHUCOVID-058144-Miseq1M/2022	52685	53004	50209	50513	47972	94.97	515.77	97.56	46	21K (Omicron)	21K (Omicron)	BA.1.1.1
IHUCOVID-023350-Miseq1M/2020	32195	32305	30682	30787	19363	62.89	179.38	31.08	2	VAR_IND	VAR_IND	Unassigned
IHUCOVID-049237-Miseq1M/2021	68942	69326	65702	66068	14976	22.67	665.66	99.6	57	21K (Omicron)	21K (Omicron)	BA.1.17
