# Supplementary material for: High Throughput SARS-CoV-2 Genome Sequencing from 384 Respiratory Samples Using the Illumina COVIDSeq Protocol
Source: Genes (Basel). 2023 Mar 9;14(3):681. doi: 10.3390/genes14030681 (PMC10048438; doi:10.3390/genes14030681)
Supplement: Supplementary file 1 [file genes-14-00681-s001.zip › Table S2.xlsx]

## Sheet: Feuil1
Run	Number of Raw Reads R1	Number of Raw Reads R2	Number of Reads after trimming R1	Number of Reads after trimming R2	Number of mapped Reads	% of Reads Aligned with Reference	X coverage	% Genome coverage	Number of variants Called	IHU	Nextclade	PANGO Lineage
IHUCOVID-057403-Nova1M/2021	1092020	1092020	1041787	1041787	796338	76.44	1333	96.31	18	Marseille4	20A	B.1.160
IHUCOVID-057405-Nova1M/2021	2848896	2848896	2717847	2717847	1835146	67.52	3072	99.99	23	Anglais	20I (Alpha, V1)	B.1.1.7
IHUCOVID-057406-Nova1M/2021	1725116	1725116	1645761	1645761	1590508	96.64	2662	99.84	22	Anglais	20I (Alpha, V1)	B.1.1.7
IHUCOVID-057407-Nova1M/2021	1888752	1888752	1801869	1801869	1742163	96.69	2916	45.47	8	Anglais	20I (Alpha, V1)	B.1.1.7
IHUCOVID-057408-Nova1M/2021	1870062	1870062	1784039	1784039	1624372	91.05	2719	99.93	25	Anglais	20I (Alpha, V1)	B.1.1.7
IHUCOVID-057409-Nova1M/2021	2872338	2872338	2740210	2740210	1435674	52.39	2403	99.74	24	Anglais	20I (Alpha, V1)	B.1.1.7
IHUCOVID-057410-Nova1M/2021	1555890	1555890	1484319	1484319	80019	5.39	268	3.92	0	VAR_IND	VAR_IND	Unassigned
IHUCOVID-057411-Nova1M/2021	2604676	2604676	2484861	2484861	1467756	59.07	2457	97.67	32	21J (Delta)	21J (Delta)	AY.43
IHUCOVID-057412-Nova1M/2021	974832	974832	929990	929990	105087	11.30	352	4.81	1	VAR_IND	VAR_IND	Unassigned
IHUCOVID-057707-Nova1M/2021	2722914	2722914	2597660	2597660	2334208	89.86	3907	99.68	47	21K (Omicron)	21K (Omicron)	BA.1.17.2
IHUCOVID-057708-Nova1M/2021	2729520	2729520	2603962	2603962	2092898	80.37	3503	98.96	33	21J (Delta)	21J (Delta)	AY.43
IHUCOVID-057709-Nova1M/2021	2865930	2865930	2734097	2734097	2156368	78.87	3610	99.54	33	21J (Delta)	21J (Delta)	AY.43
IHUCOVID-057710-Nova1M/2021	2600500	2600500	2480877	2480877	2227638	89.79	3729	99.68	31	21J (Delta)	21J (Delta)	AY.43
IHUCOVID-057711-Nova1M/2021	2743444	2743444	2617246	2617246	2344842	89.59	3925	97.01	33	21J (Delta)	21J (Delta)	AY.43
IHUCOVID-057712-Nova1M/2021	2691472	2691472	2567664	2567664	2189672	85.28	3665	99.61	32	21J (Delta)	21J (Delta)	AY.43
IHUCOVID-057713-Nova1M/2021	2785960	2785960	2657806	2657806	2416670	90.93	4045	97.57	33	21J (Delta)	21J (Delta)	AY.122
IHUCOVID-057714-Nova1M/2021	2627350	2627350	2506492	2506492	1947548	77.70	3260	99.22	35	21J (Delta)	21J (Delta)	AY.98.1
IHUCOVID-057715-Nova1M/2021	2529608	2529608	2413246	2413246	1345909	55.77	2253	96.29	34	21J (Delta)	21J (Delta)	AY.43
IHUCOVID-057716-Nova1M/2021	2476660	2476660	2362734	2362734	1842605	77.99	3084	86	28	21J (Delta)	21J (Delta)	AY.98.1
IHUCOVID-057717-Nova1M/2021	2928110	2928110	2793417	2793417	2496616	89.37	4179	98.56	32	21J (Delta)	21J (Delta)	AY.122.6
IHUCOVID-057718-Nova1M/2021	2116440	2116440	2019084	2019084	1920913	95.14	3215	79.57	24	21J (Delta)	21J (Delta)	AY.43
IHUCOVID-057719-Nova1M/2021	2809396	2809396	2680164	2680164	2614940	97.57	4377	97.78	33	21J (Delta)	21J (Delta)	AY.98.1
IHUCOVID-057720-Nova1M/2021	3100122	3100122	2957516	2957516	2351768	79.52	3937	99.56	32	21J (Delta)	21J (Delta)	AY.4
IHUCOVID-057721-Nova1M/2021	1348574	1348574	1286540	1286540	803027	62.42	1344	97.19	40	21J (Delta)	21J (Delta)	AY.4
IHUCOVID-057722-Nova1M/2021	2479770	2479770	2365701	2365701	1354675	57.26	2268	92.94	25	21I (Delta)	21I (Delta)	AY.9.2
IHUCOVID-057723-Nova1M/2021	2873628	2873628	2741441	2741441	2161030	78.83	3617	99.85	36	21J (Delta)	21J (Delta)	AY.43
IHUCOVID-057724-Nova1M/2021	2710190	2710190	2585521	2585521	1796082	69.47	3006	93.62	30	21J (Delta)	21J (Delta)	AY.4.2.2
IHUCOVID-057725-Nova1M/2021	2451990	2451990	2339198	2339198	1400980	59.89	2345	97.73	27	21I (Delta)	21I (Delta)	AY.9.2
IHUCOVID-057726-Nova1M/2021	2654480	2654480	2532374	2532374	2408441	95.11	4032	75.86	24	21J (Delta)	21J (Delta)	B.1.617.2
IHUCOVID-057727-Nova1M/2021	2262394	2262394	2158324	2158324	1563749	72.45	2618	81.72	17	21J (Delta)	21J (Delta)	AY.43
IHUCOVID-057728-Nova1M/2021	2344310	2344310	2236472	2236472	1666742	74.53	2790	89.22	26	21J (Delta)	21J (Delta)	B.1.617.2
IHUCOVID-057729-Nova1M/2021	2373182	2373182	2264016	2264016	1330826	58.78	2228	91.82	25	21J (Delta)	21J (Delta)	AY.43
IHUCOVID-057730-Nova1M/2021	3429614	3429614	3271852	3271852	1947084	59.51	3259	99.84	35	21J (Delta)	21J (Delta)	AY.127
IHUCOVID-057731-Nova1M/2021	3042336	3042336	2902389	2902389	2624214	90.42	4393	98.99	40	21J (Delta)	21J (Delta)	AY.4.2.3
IHUCOVID-057732-Nova1M/2021	2174242	2174242	2074227	2074227	1623690	78.28	2718	88.11	28	21J (Delta)	21J (Delta)	AY.98.1
IHUCOVID-057733-Nova1M/2021	2588402	2588402	2469336	2469336	1957443	79.27	3277	86.39	25	21J (Delta)	21J (Delta)	AY.4
IHUCOVID-057734-Nova1M/2021	2256970	2256970	2153149	2153149	1000759	46.48	1675	98.26	37	21J (Delta)	21J (Delta)	AY.43
IHUCOVID-057735-Nova1M/2021	2100444	2100444	2003824	2003824	95796	4.78	321	25.57	10	VAR_IND	VAR_IND	Unassigned
IHUCOVID-057736-Nova1M/2021	2385418	2385418	2275689	2275689	81641	3.59	273	21.21	10	VAR_IND	VAR_IND	Unassigned
IHUCOVID-057737-Nova1M/2021	2029018	2029018	1935683	1935683	909433	46.98	3045	49.27	15	21J (Delta)	21J (Delta)	AY.43
IHUCOVID-057738-Nova1M/2021	2256012	2256012	2152235	2152235	2020051	93.86	3381	50.24	13	21J (Delta)	21J (Delta)	AY.4
IHUCOVID-057739-Nova1M/2021	1306950	1306950	1246830	1246830	104535	8.38	350	7.29	2	VAR_IND	VAR_IND	Unassigned
IHUCOVID-057740-Nova1M/2021	3022924	3022924	2883869	2883869	2377608	82.45	3980	93.99	34	21J (Delta)	21J (Delta)	AY.98.1
IHUCOVID-057741-Nova1M/2020	1619854	1619854	1545341	1545341	1297028	83.93	2171	77.19	9	Marseille4	20A	B.1.160
IHUCOVID-057742-Nova1M/2020	2040382	2040382	1946524	1946524	95796	4.78	321	35.24	9	VAR_IND	VAR_IND	Unassigned
IHUCOVID-057743-Nova1M/2020	860040	860040	820478	820478	81641	3.59	273	1.71	0	VAR_IND	VAR_IND	Unassigned
IHUCOVID-057744-Nova1M/2020	1331382	1331382	1270138	1270138	109433	8.62	366	25.92	3	VAR_IND	VAR_IND	Unassigned
IHUCOVID-057745-Nova1M/2022	2785252	2785252	2657130	2657130	2616422	98.47	4380	96.3	35	21J (Delta)	21J (Delta)	AY.122
IHUCOVID-057746-Nova1M/2021	2692660	2692660	2568798	2568798	1826202	71.09	3057	99.92	49	21K (Omicron)	21K (Omicron)	BA.1.18
IHUCOVID-057747-Nova1M/2022	2361232	2361232	2252615	2252615	1939532	86.10	3247	96.72	36	21J (Delta)	21J (Delta)	AY.98.1
IHUCOVID-057748-Nova1M/2022	3000492	3000492	2862469	2862469	2333730	81.53	3906	98.83	32	21J (Delta)	21J (Delta)	AY.43
IHUCOVID-057749-Nova1M/2022	2439218	2439218	2327014	2327014	2064289	88.71	3455	81.3	23	21J (Delta)	21J (Delta)	AY.43
IHUCOVID-057750-Nova1M/2022	2250466	2250466	2146945	2146945	1427669	66.50	2390	95.29	34	21J (Delta)	21J (Delta)	AY.43
IHUCOVID-057751-Nova1M/2022	2161038	2161038	2061630	2061630	109476	8.62	367	21.73	5	VAR_IND	VAR_IND	Unassigned
IHUCOVID-057752-Nova1M/2022	1169702	1169702	1115896	1115896	1097348	98.34	1837	74.25	22	21J (Delta)	21J (Delta)	AY.43
IHUCOVID-057753-Nova1M/2022	2209094	2209094	2107476	2107476	1770121	83.99	2963	87.73	29	21J (Delta)	21J (Delta)	AY.43
IHUCOVID-057754-Nova1M/2022	2371654	2371654	2262558	2262558	1758898	77.74	2944	98.01	33	21J (Delta)	21J (Delta)	AY.122
IHUCOVID-057755-Nova1M/2022	2104828	2104828	2008006	2008006	1986693	98.94	3326	50.88	12	21J (Delta)	21J (Delta)	AY.43
IHUCOVID-057756-Nova1M/2022	2041474	2041474	1947566	1947566	100581	5.16	337	12.57	5	VAR_IND	VAR_IND	Unassigned
IHUCOVID-057757-Nova1M/2022	2125664	2125664	2027883	2027883	1846813	91.07	3091	51.66	15	21J (Delta)	21J (Delta)	AY.122.6
IHUCOVID-057758-Nova1M/2022	2107112	2107112	2010185	2010185	1143880	56.90	1915	96.72	31	21J (Delta)	21J (Delta)	AY.43
IHUCOVID-057759-Nova1M/2022	1611080	1611080	1536970	1536970	1328806	86.46	2224	98.83	37	21J (Delta)	21J (Delta)	B.1.617.2
IHUCOVID-057760-Nova1M/2022	2609208	2609208	2489184	2489184	2103840	84.52	3522	89.48	30	21J (Delta)	21J (Delta)	AY.98.1
IHUCOVID-057761-Nova1M/2022	2751948	2751948	2625358	2625358	2468650	94.03	4132	98.73	37	21J (Delta)	21J (Delta)	AY.98.1
IHUCOVID-057762-Nova1M/2022	1541968	1541968	1471037	1471037	825602	56.12	1382	98.89	33	21J (Delta)	21J (Delta)	AY.4
IHUCOVID-057763-Nova1M/2022	2337948	2337948	2230402	2230402	282385	12.66	945	31.64	9	VAR_IND	VAR_IND	Unassigned
IHUCOVID-057764-Nova1M/2022	2135998	2135998	2037742	2037742	1995498	97.93	3340	73.08	17	21I (Delta)	21I (Delta)	AY.9.2
IHUCOVID-057765-Nova1M/2022	2716952	2716952	2591972	2591972	1973133	76.12	3303	89.16	26	21J (Delta)	21J (Delta)	AY.122.6
IHUCOVID-057766-Nova1M/2022	1449826	1449826	1383134	1383134	1265195	91.47	2118	89.36	29	21J (Delta)	21J (Delta)	B.1.617.2
IHUCOVID-057767-Nova1M/2022	2034628	2034628	1941035	1941035	1918491	98.84	3211	68.41	22	21J (Delta)	21J (Delta)	AY.43
IHUCOVID-057783-Nova1M/2022	1609370	1609370	1535339	1535339	1264072	82.33	2116	87.25	27	21J (Delta)	21J (Delta)	AY.122
IHUCOVID-057784-Nova1M/2022	1846310	1846310	1761380	1761380	273417	15.52	915	7.06	1	VAR_IND	VAR_IND	Unassigned
IHUCOVID-057785-Nova1M/2022	2304464	2304464	2198459	2198459	1610292	73.25	2696	98.84	42	21K (Omicron)	21K (Omicron)	BA.1.1.1
IHUCOVID-057786-Nova1M/2022	2716540	2716540	2591579	2591579	2080298	80.27	3482	96.62	36	21K (Omicron)	21K (Omicron)	BA.1.17
IHUCOVID-057787-Nova1M/2022	2872228	2872228	2740106	2740106	1384981	50.54	2318	97.62	40	21K (Omicron)	21K (Omicron)	BA.1.17
IHUCOVID-057788-Nova1M/2022	2400562	2400562	2290136	2290136	2172932	94.88	3637	97.17	36	21K (Omicron)	21K (Omicron)	BA.1.1.11
IHUCOVID-057789-Nova1M/2022	1759224	1759224	1678300	1678300	1537136	91.59	2573	66.55	19	21J (Delta)	21J (Delta)	AY.98.1
IHUCOVID-057790-Nova1M/2022	2641388	2641388	2519884	2519884	2251072	89.33	3768	98.8	29	21J (Delta)	21J (Delta)	AY.43
IHUCOVID-057791-Nova1M/2022	2294648	2294648	2189094	2189094	1582846	72.31	2650	90.45	30	21K (Omicron)	21K (Omicron)	BA.1.17
IHUCOVID-057792-Nova1M/2022	1581630	1581630	1508875	1508875	1125344	74.58	1884	98.47	43	21K (Omicron)	21K (Omicron)	BA.1.20
IHUCOVID-057793-Nova1M/2022	3183644	3183644	3037196	3037196	2560324	84.30	4286	99.67	44	21K (Omicron)	21K (Omicron)	BA.1.20
IHUCOVID-057794-Nova1M/2022	2926930	2926930	2792291	2792291	2057544	73.69	3444	99.18	43	21K (Omicron)	21K (Omicron)	BA.1.1
IHUCOVID-057795-Nova1M/2022	2854524	2854524	2723216	2723216	2591810	95.17	4338	99.35	45	21K (Omicron)	21K (Omicron)	BA.1.1
IHUCOVID-057796-Nova1M/2022	1714840	1714840	1635957	1635957	240486	14.70	805	47.83	10	VAR_IND	VAR_IND	Unassigned
IHUCOVID-057797-Nova1M/2022	2555984	2555984	2438409	2438409	1760050	72.18	2946	99.85	48	21K (Omicron)	21K (Omicron)	BA.1.18
IHUCOVID-057798-Nova1M/2022	2878622	2878622	2746205	2746205	1864264	67.89	3121	99.43	38	21J (Delta)	21J (Delta)	AY.43
IHUCOVID-057799-Nova1M/2022	2839774	2839774	2709144	2709144	1774240	65.49	2970	99.65	47	21K (Omicron)	21K (Omicron)	BA.1.18
IHUCOVID-057800-Nova1M/2022	2252026	2252026	2148433	2148433	1183471	55.09	1981	88.97	34	21K (Omicron)	21K (Omicron)	BA.1.17.2
IHUCOVID-057801-Nova1M/2022	3074480	3074480	2933054	2933054	2057246	70.14	3444	99.74	48	21K (Omicron)	21K (Omicron)	BA.1.1.11
IHUCOVID-057802-Nova1M/2022	2511482	2511482	2395954	2395954	2253232	94.04	3772	94.92	37	21K (Omicron)	21K (Omicron)	BA.1
IHUCOVID-057803-Nova1M/2022	3203476	3203476	3056116	3056116	2049358	67.06	3430	99.92	48	21K (Omicron)	21K (Omicron)	BA.1.18
IHUCOVID-057804-Nova1M/2022	2577906	2577906	2459322	2459322	1238348	50.35	2073	91.7	32	21K (Omicron)	21K (Omicron)	BA.1.17
IHUCOVID-057805-Nova1M/2022	2687818	2687818	2564178	2564178	1532836	59.78	2566	81.64	28	21K (Omicron)	21K (Omicron)	BA.1.18
IHUCOVID-057806-Nova1M/2022	1887990	1887990	1801142	1801142	152198	8.45	510	19.66	9	VAR_IND	VAR_IND	Unassigned
IHUCOVID-057807-Nova1M/2022	2266888	2266888	2162611	2162611	1810812	83.73	3031	83.95	32	21K (Omicron)	21K (Omicron)	BA.1.17
IHUCOVID-057808-Nova1M/2022	3112164	3112164	2969004	2969004	1968342	66.30	3295	99.92	48	21K (Omicron)	21K (Omicron)	BA.1.17
IHUCOVID-057809-Nova1M/2022	3314222	3314222	3161768	3161768	2045464	64.69	3424	99.52	48	21K (Omicron)	21K (Omicron)	BA.1.1.1
IHUCOVID-057810-Nova1M/2022	3450306	3450306	3291592	3291592	2192630	66.61	3670	99.32	41	21K (Omicron)	21K (Omicron)	BA.1
IHUCOVID-057811-Nova1M/2022	2427210	2427210	2315558	2315558	2195462	94.81	3675	93.77	31	21K (Omicron)	21K (Omicron)	BA.1.1.1
IHUCOVID-057812-Nova1M/2022	2678092	2678092	2554900	2554900	1976376	77.36	3308	97.42	34	21K (Omicron)	21K (Omicron)	BA.1.17
IHUCOVID-057813-Nova1M/2022	2997578	2997578	2859689	2859689	2053680	71.81	3438	98.9	45	21K (Omicron)	21K (Omicron)	BA.1.17.2
IHUCOVID-057814-Nova1M/2022	2647760	2647760	2525963	2525963	1650606	65.35	2763	96.07	36	21K (Omicron)	21K (Omicron)	BA.1
IHUCOVID-057815-Nova1M/2022	3063052	3063052	2922152	2922152	2008844	68.75	3363	98.28	43	21K (Omicron)	21K (Omicron)	BA.1.1.1
IHUCOVID-057816-Nova1M/2022	2297806	2297806	2192107	2192107	1544972	70.48	2586	93.94	35	21K (Omicron)	21K (Omicron)	BA.1.8
IHUCOVID-057817-Nova1M/2022	2930550	2930550	2795745	2795745	1988650	71.13	3329	98.81	44	21K (Omicron)	21K (Omicron)	BA.1.13
IHUCOVID-057818-Nova1M/2022	2886628	2886628	2753843	2753843	1956416	71.04	3275	99.32	44	21K (Omicron)	21K (Omicron)	BA.1.17
IHUCOVID-057819-Nova1M/2022	3186822	3186822	3040228	3040228	2011162	66.15	3367	99.58	49	21K (Omicron)	21K (Omicron)	BA.1.15.1
IHUCOVID-057820-Nova1M/2022	3101782	3101782	2959100	2959100	2021700	68.32	3384	99.5	45	21K (Omicron)	21K (Omicron)	BA.1
IHUCOVID-057821-Nova1M/2022	2930274	2930274	2795481	2795481	2187942	78.27	3662	99.28	34	21J (Delta)	21J (Delta)	AY.43
IHUCOVID-057822-Nova1M/2022	3165578	3165578	3019961	3019961	2076890	68.77	3477	99.53	45	21K (Omicron)	21K (Omicron)	BA.1.1.11
IHUCOVID-057823-Nova1M/2022	2358202	2358202	2249725	2249725	1549260	68.86	2593	97.83	34	21J (Delta)	21J (Delta)	B.1.617.2
IHUCOVID-057824-Nova1M/2022	2495936	2495936	2381123	2381123	1810316	76.03	3030	92.72	32	21K (Omicron)	21K (Omicron)	BA.1.18
IHUCOVID-057825-Nova1M/2022	3189132	3189132	3042432	3042432	1927346	63.35	3226	99.74	48	21K (Omicron)	21K (Omicron)	BA.1.1.14
IHUCOVID-057826-Nova1M/2022	2762664	2762664	2635581	2635581	1720264	65.27	2880	95.76	40	21K (Omicron)	21K (Omicron)	BA.1.1
IHUCOVID-057827-Nova1M/2022	2007880	2007880	1915518	1915518	1067136	55.71	1786	88.81	32	21K (Omicron)	21K (Omicron)	BA.1
IHUCOVID-057828-Nova1M/2022	2661334	2661334	2538913	2538913	1880682	74.07	3148	95.03	35	21K (Omicron)	21K (Omicron)	BA.1.17.2
IHUCOVID-057829-Nova1M/2022	3046776	3046776	2906624	2906624	2049714	70.52	3431	99.37	41	21K (Omicron)	21K (Omicron)	BA.1
IHUCOVID-057830-Nova1M/2022	3427234	3427234	3269581	3269581	2170526	66.39	3633	99.68	49	21K (Omicron)	21K (Omicron)	BA.1.17
IHUCOVID-057831-Nova1M/2022	3094366	3094366	2952025	2952025	2050712	69.47	3433	99.47	45	21K (Omicron)	21K (Omicron)	BA.1.17
IHUCOVID-057832-Nova1M/2022	3124500	3124500	2980773	2980773	1799232	60.36	3012	99.24	44	21K (Omicron)	21K (Omicron)	BA.1.8
IHUCOVID-057833-Nova1M/2022	2775022	2775022	2647371	2647371	2455420	92.75	4110	94.09	32	21K (Omicron)	21K (Omicron)	BA.1.17
IHUCOVID-057834-Nova1M/2022	3435194	3435194	3277175	3277175	2236202	68.24	3743	99.57	44	21K (Omicron)	21K (Omicron)	BA.1.14
IHUCOVID-057835-Nova1M/2022	3343166	3343166	3189380	3189380	1858766	58.28	3111	98.8	42	21K (Omicron)	21K (Omicron)	BA.1.1
IHUCOVID-057836-Nova1M/2022	2752864	2752864	2626232	2626232	2016530	76.78	3376	98.38	37	21K (Omicron)	21K (Omicron)	BA.1.17
IHUCOVID-057837-Nova1M/2022	2787846	2787846	2659605	2659605	1948316	73.26	3261	98.4	42	21K (Omicron)	21K (Omicron)	BA.1.17
IHUCOVID-057838-Nova1M/2022	2051848	2051848	1957463	1957463	1401789	71.61	2346	74.74	30	21K (Omicron)	21K (Omicron)	BA.1.17
IHUCOVID-057839-Nova1M/2022	3132520	3132520	2988424	2988424	2125198	71.11	3557	99.68	47	21K (Omicron)	21K (Omicron)	BA.1.17
IHUCOVID-057840-Nova1M/2022	2728786	2728786	2603262	2603262	1737334	66.74	2908	99.58	50	21K (Omicron)	21K (Omicron)	BA.1.1.1
IHUCOVID-057841-Nova1M/2022	2113832	2113832	2016596	2016596	1421830	70.51	2380	92.85	32	21K (Omicron)	21K (Omicron)	BA.1.16
IHUCOVID-057842-Nova1M/2022	3038066	3038066	2898315	2898315	1807090	62.35	3025	99.49	47	21K (Omicron)	21K (Omicron)	BA.1.1.1
IHUCOVID-057843-Nova1M/2022	2466942	2466942	2353463	2353463	1853420	78.75	3102	94.12	32	21K (Omicron)	21K (Omicron)	BA.1.17
IHUCOVID-057844-Nova1M/2022	2347158	2347158	2239189	2239189	1950090	87.09	3264	92.79	30	21K (Omicron)	21K (Omicron)	BA.1.1
IHUCOVID-057845-Nova1M/2022	2905200	2905200	2771561	2771561	1546101	55.78	2588	95.12	34	21K (Omicron)	21K (Omicron)	BA.1.17.2
IHUCOVID-057846-Nova1M/2022	2031100	2031100	1937669	1937669	182710	9.43	612	1.67	3	VAR_IND	VAR_IND	Unassigned
IHUCOVID-057847-Nova1M/2022	2302350	2302350	2196442	2196442	1674184	76.22	2802	98.17	42	21K (Omicron)	21K (Omicron)	BA.1.1.1
IHUCOVID-057849-Nova1M/2022	2961024	2961024	2824817	2824817	1901510	67.31	3183	99.92	27	21I (Delta)	21I (Delta)	AY.9.2
IHUCOVID-057850-Nova1M/2022	2379606	2379606	2270144	2270144	2024930	89.20	3390	94.54	34	21K (Omicron)	21K (Omicron)	BA.1.18
IHUCOVID-057851-Nova1M/2022	3159360	3159360	3014029	3014029	1878934	62.34	3145	99.41	46	21K (Omicron)	21K (Omicron)	BA.1.17
IHUCOVID-057852-Nova1M/2022	1979308	1979308	1888260	1888260	1614880	85.52	2703	99.66	46	21K (Omicron)	21K (Omicron)	BA.1.18
IHUCOVID-057853-Nova1M/2022	2477748	2477748	2363772	2363772	2092992	88.54	3504	92.01	32	21K (Omicron)	21K (Omicron)	BA.1.18
IHUCOVID-057854-Nova1M/2022	2293090	2293090	2187608	2187608	2149732	98.27	3598	97.46	32	21J (Delta)	21J (Delta)	AY.43
IHUCOVID-057855-Nova1M/2022	3301160	3301160	3149307	3149307	1939844	61.60	3247	99.65	48	21K (Omicron)	21K (Omicron)	BA.1.18
IHUCOVID-057856-Nova1M/2022	3411528	3411528	3254598	3254598	2103402	64.63	3521	99.92	50	21K (Omicron)	21K (Omicron)	BA.1.17
IHUCOVID-057857-Nova1M/2022	2422662	2422662	2311220	2311220	1179033	51.01	1974	97.18	35	21K (Omicron)	21K (Omicron)	BA.1
IHUCOVID-057858-Nova1M/2022	2813470	2813470	2684050	2684050	2177542	81.13	3645	99.34	47	21K (Omicron)	21K (Omicron)	BA.1.17.2
IHUCOVID-057859-Nova1M/2022	1902090	1902090	1814594	1814594	1325857	73.07	2219	84.78	31	21K (Omicron)	21K (Omicron)	BA.1.17
IHUCOVID-057860-Nova1M/2022	3308476	3308476	3156286	3156286	1975318	62.58	3307	99.48	49	21K (Omicron)	21K (Omicron)	BA.1.17
IHUCOVID-057861-Nova1M/2022	2311424	2311424	2205098	2205098	1551432	70.36	2597	97.92	44	21K (Omicron)	21K (Omicron)	BA.1.17
IHUCOVID-057863-Nova1M/2022	2831822	2831822	2701558	2701558	1886988	69.85	3159	98.7	42	21K (Omicron)	21K (Omicron)	BA.1.1.1
IHUCOVID-057864-Nova1M/2022	2900814	2900814	2767377	2767377	1973648	71.32	3304	97.5	42	21K (Omicron)	21K (Omicron)	BA.1.17
IHUCOVID-057865-Nova1M/2022	2593104	2593104	2473821	2473821	1916558	77.47	3208	96.24	38	21K (Omicron)	21K (Omicron)	BA.1.17
IHUCOVID-057866-Nova1M/2022	2754320	2754320	2627621	2627621	1885470	71.76	3156	98.79	46	21K (Omicron)	21K (Omicron)	BA.1.18
IHUCOVID-057868-Nova1M/2022	2333632	2333632	2226285	2226285	1951100	87.64	3266	95.78	36	21K (Omicron)	21K (Omicron)	BA.1.17
IHUCOVID-057869-Nova1M/2022	2314358	2314358	2207898	2207898	1792164	81.17	3000	95.12	32	21K (Omicron)	21K (Omicron)	BA.1.17
IHUCOVID-057870-Nova1M/2022	2675228	2675228	2552168	2552168	1878349	73.60	3144	86.61	30	21K (Omicron)	21K (Omicron)	BA.1.1.14
IHUCOVID-057871-Nova1M/2022	2364682	2364682	2255907	2255907	1928762	85.50	3229	96.8	34	21K (Omicron)	21K (Omicron)	BA.1
IHUCOVID-057872-Nova1M/2022	2751196	2751196	2624641	2624641	2354754	89.72	3942	94.05	34	21K (Omicron)	21K (Omicron)	BA.1.17.2
IHUCOVID-057873-Nova1M/2022	2201686	2201686	2100408	2100408	1650182	78.56	2762	67.28	22	21K (Omicron)	21K (Omicron)	BA.1
IHUCOVID-057874-Nova1M/2022	2833238	2833238	2702909	2702909	1807574	66.88	3026	99.59	47	21K (Omicron)	21K (Omicron)	BA.1.17.2
IHUCOVID-057875-Nova1M/2022	2581862	2581862	2463096	2463096	1741834	70.72	2916	99.39	46	21K (Omicron)	21K (Omicron)	BA.1.15.1
IHUCOVID-057876-Nova1M/2022	2324702	2324702	2217766	2217766	1728108	77.92	2893	97.51	36	21J (Delta)	21J (Delta)	AY.34.1
IHUCOVID-057877-Nova1M/2022	2285876	2285876	2180726	2180726	116955	5.36	392	28.41	8	VAR_IND	VAR_IND	Unassigned
IHUCOVID-057878-Nova1M/2022	2317726	2317726	2211111	2211111	1905200	86.16	3189	95.43	35	21K (Omicron)	21K (Omicron)	BA.1.17
IHUCOVID-057879-Nova1M/2022	2487310	2487310	2372894	2372894	1767686	74.49	2959	99.49	46	21K (Omicron)	21K (Omicron)	BA.1.17
IHUCOVID-057880-Nova1M/2022	2296866	2296866	2191210	2191210	1697374	77.46	2841	99.35	45	21K (Omicron)	21K (Omicron)	BA.1.1.1
IHUCOVID-057881-Nova1M/2022	2583640	2583640	2464793	2464793	1735272	70.40	2905	99.12	45	21K (Omicron)	21K (Omicron)	BA.1.18
IHUCOVID-057882-Nova1M/2022	2428696	2428696	2316976	2316976	1725730	74.48	2889	98.9	43	21K (Omicron)	21K (Omicron)	BA.1.1.1
IHUCOVID-057883-Nova1M/2022	2589540	2589540	2470421	2470421	1315312	53.24	2202	97.61	41	21J (Delta)	21J (Delta)	AY.4.2.3
IHUCOVID-057885-Nova1M/2022	2881396	2881396	2748852	2748852	2136642	77.73	3577	99.92	49	21K (Omicron)	21K (Omicron)	BA.1.1
IHUCOVID-057886-Nova1M/2022	2773982	2773982	2646379	2646379	1803610	68.15	3019	99.59	47	21K (Omicron)	21K (Omicron)	BA.1.1.1
IHUCOVID-057887-Nova1M/2022	2121780	2121780	2024178	2024178	1729784	85.46	2896	94	34	21K (Omicron)	21K (Omicron)	BA.1.13
IHUCOVID-057888-Nova1M/2022	2634066	2634066	2512899	2512899	1819366	72.40	3045	99.41	47	21K (Omicron)	21K (Omicron)	BA.1.17.2
IHUCOVID-057889-Nova1M/2022	3142812	3142812	2998243	2998243	2177692	72.63	3645	99.67	46	21K (Omicron)	21K (Omicron)	BA.1.17
IHUCOVID-057890-Nova1M/2022	2403966	2403966	2293384	2293384	2020832	88.12	3383	98.25	40	21K (Omicron)	21K (Omicron)	BA.1.17.2
IHUCOVID-057891-Nova1M/2022	2439882	2439882	2327647	2327647	1776502	76.32	2974	99.16	43	21K (Omicron)	21K (Omicron)	BA.1
IHUCOVID-057892-Nova1M/2022	2839658	2839658	2709034	2709034	1924588	71.04	3222	99.42	45	21K (Omicron)	21K (Omicron)	BA.1.1.1
IHUCOVID-057893-Nova1M/2022	2898282	2898282	2764961	2764961	1954786	70.70	3272	99.57	45	21K (Omicron)	21K (Omicron)	BA.1.1
IHUCOVID-057894-Nova1M/2022	2126226	2126226	2028420	2028420	1864462	91.92	3121	95.94	32	21K (Omicron)	21K (Omicron)	BA.1
IHUCOVID-057895-Nova1M/2022	2698950	2698950	2574798	2574798	1811414	70.35	3032	99.58	46	21K (Omicron)	21K (Omicron)	BA.1.1
IHUCOVID-057896-Nova1M/2022	2399322	2399322	2288953	2288953	1578872	68.98	2643	96.92	34	21K (Omicron)	21K (Omicron)	BA.1.18
IHUCOVID-057897-Nova1M/2022	2476150	2476150	2362247	2362247	2040252	86.37	3415	97.76	42	21K (Omicron)	21K (Omicron)	BA.1.18
IHUCOVID-057899-Nova1M/2022	2655366	2655366	2533219	2533219	1780404	70.28	2980	99.58	48	21K (Omicron)	21K (Omicron)	BA.1.1.1
IHUCOVID-057900-Nova1M/2022	2570420	2570420	2452181	2452181	1252791	51.09	2097	95.64	32	21K (Omicron)	21K (Omicron)	BA.1.17
IHUCOVID-057902-Nova1M/2022	2998640	2998640	2860703	2860703	1981046	69.25	3316	99.68	47	21K (Omicron)	21K (Omicron)	BA.1.15.1
IHUCOVID-057903-Nova1M/2022	2132198	2132198	2034117	2034117	1890264	92.93	3164	96.36	34	21K (Omicron)	21K (Omicron)	BA.1.15
IHUCOVID-057904-Nova1M/2022	2214980	2214980	2113091	2113091	1458162	69.01	2441	83.81	33	21K (Omicron)	21K (Omicron)	BA.1.13
IHUCOVID-057905-Nova1M/2022	2877454	2877454	2745091	2745091	2315560	84.35	3876	94.36	32	21K (Omicron)	21K (Omicron)	BA.1.17
IHUCOVID-057906-Nova1M/2022	2231264	2231264	2128626	2128626	1228294	57.70	2056	93.05	33	21K (Omicron)	21K (Omicron)	BA.1.17.2
IHUCOVID-057909-Nova1M/2022	2562840	2562840	2444949	2444949	1977494	80.88	3310	98.63	40	21K (Omicron)	21K (Omicron)	BA.1.1
IHUCOVID-057910-Nova1M/2022	2561128	2561128	2443316	2443316	1768408	72.38	2960	99.26	48	21K (Omicron)	21K (Omicron)	BA.1.1
IHUCOVID-057913-Nova1M/2022	2523458	2523458	2407379	2407379	1859810	77.25	3113	99.67	45	21K (Omicron)	21K (Omicron)	BA.1.16
IHUCOVID-057914-Nova1M/2022	2030132	2030132	1936746	1936746	128920	6.66	432	7.46	1	VAR_IND	VAR_IND	Unassigned
IHUCOVID-057915-Nova1M/2022	2720592	2720592	2595445	2595445	1882046	72.51	3150	95.16	32	21K (Omicron)	21K (Omicron)	BA.1.17
IHUCOVID-057916-Nova1M/2022	1916386	1916386	1828232	1828232	1593161	87.14	2667	68.27	29	21K (Omicron)	21K (Omicron)	BA.1.18
IHUCOVID-057918-Nova1M/2022	2283906	2283906	2178846	2178846	1886068	86.56	3157	97.09	35	21K (Omicron)	21K (Omicron)	BA.1.17
IHUCOVID-057919-Nova1M/2022	2380470	2380470	2270968	2270968	2116598	93.20	3543	97.46	41	21K (Omicron)	21K (Omicron)	BA.1.17
IHUCOVID-057920-Nova1M/2022	2429322	2429322	2317573	2317573	1678568	72.43	2810	97.79	36	21K (Omicron)	21K (Omicron)	BA.1.16
IHUCOVID-057921-Nova1M/2022	2790254	2790254	2661902	2661902	2026054	76.11	3391	99.16	43	21K (Omicron)	21K (Omicron)	BA.1
IHUCOVID-057922-Nova1M/2022	2473468	2473468	2359688	2359688	1755010	74.37	2938	98.6	40	21K (Omicron)	21K (Omicron)	BA.1.17
IHUCOVID-057924-Nova1M/2022	2715302	2715302	2590398	2590398	1819690	70.25	3046	99.68	46	21K (Omicron)	21K (Omicron)	BA.1.17
IHUCOVID-057925-Nova1M/2022	3103518	3103518	2960756	2960756	1922212	64.92	3218	99.92	48	21K (Omicron)	21K (Omicron)	BA.1.18
IHUCOVID-057926-Nova1M/2022	1906970	1906970	1819249	1819249	1486648	81.72	2489	98.81	41	21K (Omicron)	21K (Omicron)	BA.1.17.2
IHUCOVID-057927-Nova1M/2022	2705842	2705842	2581373	2581373	1933516	74.90	3237	99.03	42	21K (Omicron)	21K (Omicron)	BA.1
IHUCOVID-057928-Nova1M/2022	2240250	2240250	2137199	2137199	2019808	94.51	3381	99.25	34	21J (Delta)	21J (Delta)	AY.43
IHUCOVID-057929-Nova1M/2022	2421574	2421574	2310182	2310182	1350812	58.47	2261	92.55	32	21K (Omicron)	21K (Omicron)	BA.1
IHUCOVID-057930-Nova1M/2022	3400414	3400414	3243995	3243995	2102678	64.82	3520	99.82	45	21K (Omicron)	21K (Omicron)	BA.1
IHUCOVID-057931-Nova1M/2022	2161946	2161946	2062496	2062496	1105137	53.58	1850	88.74	30	21K (Omicron)	21K (Omicron)	BA.1.1.1
IHUCOVID-057932-Nova1M/2022	2508514	2508514	2393122	2393122	1731032	72.33	2898	99.51	35	21J (Delta)	21J (Delta)	AY.109
IHUCOVID-057933-Nova1M/2022	2588094	2588094	2469042	2469042	1773704	71.84	2969	98.12	39	21K (Omicron)	21K (Omicron)	BA.1
IHUCOVID-057952-Nova1M/2022	2677372	2677372	2554213	2554213	2012952	78.81	3370	99.84	47	21K (Omicron)	21K (Omicron)	BA.1.1.1
IHUCOVID-057963-Nova1M/2022	3186502	3186502	3039923	3039923	1988834	65.42	3329	99.84	47	21K (Omicron)	21K (Omicron)	BA.1.1
IHUCOVID-057964-Nova1M/2022	3096394	3096394	2953960	2953960	2007628	67.96	3361	99.41	44	21K (Omicron)	21K (Omicron)	BA.1.17
IHUCOVID-057966-Nova1M/2022	2290232	2290232	2184881	2184881	1889200	86.47	3162	97.12	39	21K (Omicron)	21K (Omicron)	BA.1.1.1
IHUCOVID-057967-Nova1M/2022	2807248	2807248	2678115	2678115	1995754	74.52	3341	99.34	45	21K (Omicron)	21K (Omicron)	BA.1.1.1
IHUCOVID-057971-Nova1M/2022	2590500	2590500	2471337	2471337	1757202	71.10	2941	99.92	48	21K (Omicron)	21K (Omicron)	BA.1.18
IHUCOVID-057981-Nova1M/2022	3077326	3077326	2935769	2935769	2190320	74.61	3666	99.84	48	21K (Omicron)	21K (Omicron)	BA.1.18
IHUCOVID-057987-Nova1M/2022	2621778	2621778	2501176	2501176	2334220	93.32	3907	95.11	31	21K (Omicron)	21K (Omicron)	BA.1
IHUCOVID-057988-Nova1M/2022	2894858	2894858	2761695	2761695	1820836	65.93	3048	98.94	41	21K (Omicron)	21K (Omicron)	BA.1.1
IHUCOVID-057989-Nova1M/2022	2064354	2064354	1969394	1969394	1440464	73.14	2411	99.41	47	21K (Omicron)	21K (Omicron)	BA.1.17
IHUCOVID-057990-Nova1M/2022	3049638	3049638	2909355	2909355	1883212	64.73	3152	99.67	48	21K (Omicron)	21K (Omicron)	BA.1.1.1
IHUCOVID-057991-Nova1M/2022	2970144	2970144	2833517	2833517	1689100	59.61	2827	99.46	46	21K (Omicron)	21K (Omicron)	BA.1.1
IHUCOVID-057992-Nova1M/2022	1377554	1377554	1314187	1314187	1104218	84.02	1848	99.49	43	21K (Omicron)	21K (Omicron)	BA.1
IHUCOVID-057993-Nova1M/2022	2010974	2010974	1918469	1918469	1408818	73.43	2358	99.37	47	21K (Omicron)	21K (Omicron)	BA.1.18
IHUCOVID-057994-Nova1M/2022	2454158	2454158	2341267	2341267	1833914	78.33	3070	93.49	32	21J (Delta)	21J (Delta)	AY.43
IHUCOVID-057995-Nova1M/2022	2260802	2260802	2156805	2156805	1490302	69.10	2495	98.96	42	21K (Omicron)	21K (Omicron)	BA.1.17
IHUCOVID-057996-Nova1M/2022	4029496	4029496	3844139	3844139	2231462	58.05	3735	99.48	43	21K (Omicron)	21K (Omicron)	BA.1.1
IHUCOVID-057997-Nova1M/2022	1035812	1035812	988165	988165	886834	89.75	1484	97.15	33	21K (Omicron)	21K (Omicron)	BA.1.17
IHUCOVID-057998-Nova1M/2022	3028946	3028946	2889614	2889614	2584570	89.44	4326	95.58	37	21K (Omicron)	21K (Omicron)	BA.1.18
IHUCOVID-057999-Nova1M/2022	3070430	3070430	2929190	2929190	1792154	61.18	3000	99.99	34	21J (Delta)	21J (Delta)	AY.43
IHUCOVID-058000-Nova1M/2022	1150978	1150978	1098033	1098033	720045	65.58	1205	87.6	29	21K (Omicron)	21K (Omicron)	BA.1
IHUCOVID-058001-Nova1M/2022	2454302	2454302	2341404	2341404	1525310	65.15	2553	98.79	44	21K (Omicron)	21K (Omicron)	BA.1.1.1
IHUCOVID-058002-Nova1M/2022	3530238	3530238	3367847	3367847	2188876	64.99	3664	99.66	46	21K (Omicron)	21K (Omicron)	BA.1.1.1
IHUCOVID-058003-Nova1M/2022	3090260	3090260	2948108	2948108	2018518	68.47	3379	99.6	46	21K (Omicron)	21K (Omicron)	BA.1.17
IHUCOVID-058004-Nova1M/2022	3222584	3222584	3074345	3074345	1835258	59.70	3072	99.22	45	21K (Omicron)	21K (Omicron)	BA.1.1.1
IHUCOVID-058005-Nova1M/2022	2135448	2135448	2037217	2037217	1599088	78.49	2677	95.62	32	21K (Omicron)	21K (Omicron)	BA.1
IHUCOVID-058006-Nova1M/2022	2541824	2541824	2424900	2424900	1626834	67.09	2723	99.02	43	21K (Omicron)	21K (Omicron)	BA.1.1
IHUCOVID-058007-Nova1M/2022	2214074	2214074	2112227	2112227	1407362	66.63	2356	75.28	29	21K (Omicron)	21K (Omicron)	BA.1.17.2
IHUCOVID-058008-Nova1M/2022	1268678	1268678	1210319	1210319	964616	79.70	1615	55.98	18	21J (Delta)	21J (Delta)	AY.43
IHUCOVID-058009-Nova1M/2022	2764410	2764410	2637247	2637247	1677022	63.59	2807	99.55	48	21K (Omicron)	21K (Omicron)	BA.1.17.2
IHUCOVID-058010-Nova1M/2022	1207636	1207636	1152085	1152085	923848	80.19	1546	98.22	41	21K (Omicron)	21K (Omicron)	BA.1
IHUCOVID-058011-Nova1M/2022	3343390	3343390	3189594	3189594	2270760	71.19	3801	96.58	35	21K (Omicron)	21K (Omicron)	BA.1.1
IHUCOVID-058012-Nova1M/2022	2262334	2262334	2158267	2158267	1525010	70.66	2553	99.03	41	21K (Omicron)	21K (Omicron)	BA.1.17
IHUCOVID-058013-Nova1M/2022	2808362	2808362	2679177	2679177	1695284	63.28	2838	99.6	46	21K (Omicron)	21K (Omicron)	BA.1.18
IHUCOVID-058014-Nova1M/2022	2221120	2221120	2118948	2118948	1756980	82.92	2941	92.49	34	21K (Omicron)	21K (Omicron)	BA.1.17.2
IHUCOVID-058015-Nova1M/2022	2369798	2369798	2260787	2260787	1920001	84.93	3214	59.33	20	21K (Omicron)	21K (Omicron)	BA.1.1.1
IHUCOVID-058016-Nova1M/2022	3003194	3003194	2865047	2865047	1821514	63.58	3049	98.71	42	21K (Omicron)	21K (Omicron)	BA.1
IHUCOVID-058017-Nova1M/2022	2161108	2161108	2061697	2061697	1532958	74.35	2566	94.82	36	21K (Omicron)	21K (Omicron)	BA.1.17
IHUCOVID-058018-Nova1M/2022	2308640	2308640	2202443	2202443	1484306	67.39	2485	98.33	41	21K (Omicron)	21K (Omicron)	BA.1.1
IHUCOVID-058019-Nova1M/2022	2875192	2875192	2742933	2742933	1669086	60.85	2794	99.76	47	21K (Omicron)	21K (Omicron)	BA.1.17
IHUCOVID-058020-Nova1M/2022	2450524	2450524	2337800	2337800	1653562	70.73	2768	99.56	44	21K (Omicron)	21K (Omicron)	BA.1.17
IHUCOVID-058021-Nova1M/2022	3332020	3332020	3178747	3178747	2081970	65.50	3485	96.15	33	21K (Omicron)	21K (Omicron)	BA.1.1.1
IHUCOVID-058022-Nova1M/2022	2477056	2477056	2363111	2363111	1894786	80.18	3172	94.99	35	21K (Omicron)	21K (Omicron)	BA.1.1
IHUCOVID-058023-Nova1M/2022	2077562	2077562	1981994	1981994	1653946	83.45	2769	94.53	33	21K (Omicron)	21K (Omicron)	BA.1.1
IHUCOVID-058024-Nova1M/2022	971666	971666	926969	926969	475065	51.25	795	98.97	40	21J (Delta)	21J (Delta)	AY.125
IHUCOVID-058025-Nova1M/2022	1053546	1053546	1005083	1005083	709387	70.58	1187	63.33	19	21K (Omicron)	21K (Omicron)	BA.1.18
IHUCOVID-058026-Nova1M/2022	1411190	1411190	1346275	1346275	1094378	81.29	1832	94.87	35	21K (Omicron)	21K (Omicron)	BA.1.17
IHUCOVID-058027-Nova1M/2022	2515288	2515288	2399585	2399585	1603276	66.81	2684	99.13	44	21K (Omicron)	21K (Omicron)	BA.1.18
IHUCOVID-058028-Nova1M/2022	2858696	2858696	2727196	2727196	2467154	90.46	4130	97.57	34	21K (Omicron)	21K (Omicron)	BA.1
IHUCOVID-058029-Nova1M/2022	2714434	2714434	2589570	2589570	1680240	64.88	2813	99.06	40	21K (Omicron)	21K (Omicron)	BA.1.15
IHUCOVID-058030-Nova1M/2022	2446372	2446372	2333839	2333839	1640716	70.30	2746	96.68	36	21K (Omicron)	21K (Omicron)	BA.1.17
IHUCOVID-058031-Nova1M/2022	2852582	2852582	2721363	2721363	1670330	61.38	2796	99.21	46	21K (Omicron)	21K (Omicron)	BA.1.17.2
IHUCOVID-058032-Nova1M/2022	2977652	2977652	2840680	2840680	1791506	63.07	2999	99.72	26	21K (Omicron)	21K (Omicron)	BA.1
IHUCOVID-058033-Nova1M/2022	2443596	2443596	2331191	2331191	1669244	71.60	2794	99.5	46	21K (Omicron)	21K (Omicron)	BA.1.1
IHUCOVID-058034-Nova1M/2022	2028100	2028100	1934807	1934807	1461060	75.51	2446	75.21	24	21K (Omicron)	21K (Omicron)	BA.1.13
IHUCOVID-058035-Nova1M/2022	2269488	2269488	2165092	2165092	1544342	71.33	2585	99.76	46	21K (Omicron)	21K (Omicron)	BA.1.1
IHUCOVID-058036-Nova1M/2022	2643412	2643412	2521815	2521815	1794592	71.16	3004	97.49	37	21K (Omicron)	21K (Omicron)	BA.1.1
IHUCOVID-058037-Nova1M/2022	1463562	1463562	1396238	1396238	1186676	84.99	1986	90.89	32	21K (Omicron)	21K (Omicron)	BA.1.15
IHUCOVID-058038-Nova1M/2022	2843046	2843046	2712266	2712266	1859930	68.57	3113	96.81	36	21K (Omicron)	21K (Omicron)	BA.1.1.14
IHUCOVID-058039-Nova1M/2022	2475402	2475402	2361534	2361534	2271304	96.18	3802	92.46	31	21K (Omicron)	21K (Omicron)	BA.1
IHUCOVID-058040-Nova1M/2022	2633326	2633326	2512193	2512193	1665010	66.28	2787	99.34	45	21K (Omicron)	21K (Omicron)	BA.1.1.15
IHUCOVID-058041-Nova1M/2022	1783372	1783372	1701337	1701337	1425654	83.80	2386	92.11	32	21K (Omicron)	21K (Omicron)	BA.1.17.2
IHUCOVID-058042-Nova1M/2022	2607778	2607778	2487820	2487820	1729802	69.53	2896	99.29	47	21K (Omicron)	21K (Omicron)	BA.1.1
IHUCOVID-058043-Nova1M/2022	2930008	2930008	2795228	2795228	1948456	69.71	3262	99.43	46	21K (Omicron)	21K (Omicron)	BA.1.1.1
IHUCOVID-058044-Nova1M/2022	2976940	2976940	2840001	2840001	1801440	63.43	3015	99.15	42	21K (Omicron)	21K (Omicron)	BA.1.18
IHUCOVID-058045-Nova1M/2022	2679048	2679048	2555812	2555812	1750488	68.49	2930	99.33	47	21K (Omicron)	21K (Omicron)	BA.1.1.1
IHUCOVID-058046-Nova1M/2022	3048200	3048200	2907983	2907983	2316730	79.67	3878	95.53	35	21K (Omicron)	21K (Omicron)	BA.1.17.2
IHUCOVID-058047-Nova1M/2022	2136780	2136780	2038488	2038488	1552232	76.15	2598	97.45	37	21K (Omicron)	21K (Omicron)	BA.1.18
IHUCOVID-058048-Nova1M/2022	2711176	2711176	2586462	2586462	1701482	65.78	2848	99.24	44	21K (Omicron)	21K (Omicron)	BA.1.18
IHUCOVID-058049-Nova1M/2022	2506476	2506476	2391178	2391178	1664358	69.60	2786	96.59	36	21K (Omicron)	21K (Omicron)	BA.1.18
IHUCOVID-058050-Nova1M/2022	2856498	2856498	2725099	2725099	1608638	59.03	2693	97.89	38	21K (Omicron)	21K (Omicron)	BA.1.1
IHUCOVID-058051-Nova1M/2022	2448676	2448676	2336037	2336037	1606052	68.75	2688	99.39	36	21J (Delta)	21J (Delta)	AY.46.6
IHUCOVID-058052-Nova1M/2022	2807668	2807668	2678515	2678515	1724886	64.40	2887	99.46	44	21K (Omicron)	21K (Omicron)	BA.1.17
IHUCOVID-058053-Nova1M/2022	1301846	1301846	1241961	1241961	1192302	96.00	1996	98.19	38	21K (Omicron)	21K (Omicron)	BA.1.18
IHUCOVID-058054-Nova1M/2022	2646178	2646178	2524454	2524454	1673704	66.30	2802	99.35	47	21K (Omicron)	21K (Omicron)	BA.1.17
IHUCOVID-058055-Nova1M/2022	3143732	3143732	2999120	2999120	1834248	61.16	3070	99.59	46	21K (Omicron)	21K (Omicron)	BA.1.18
IHUCOVID-058056-Nova1M/2022	2331386	2331386	2224142	2224142	1468400	66.02	2458	97.51	38	21K (Omicron)	21K (Omicron)	BA.1.1.1
IHUCOVID-058057-Nova1M/2022	2721016	2721016	2595849	2595849	1836446	70.75	3074	98.89	43	21K (Omicron)	21K (Omicron)	BA.1.1.14
IHUCOVID-058058-Nova1M/2022	2275824	2275824	2171136	2171136	2100288	96.74	3516	96.79	32	21J (Delta)	21J (Delta)	AY.122.6
IHUCOVID-058059-Nova1M/2022	2381370	2381370	2271827	2271827	1503098	66.16	2516	99.4	47	21K (Omicron)	21K (Omicron)	BA.1.17
IHUCOVID-058060-Nova1M/2022	2190432	2190432	2089672	2089672	1667751	79.81	2792	75.39	22	21K (Omicron)	21K (Omicron)	BA.1
IHUCOVID-058061-Nova1M/2022	2799014	2799014	2670259	2670259	1740204	65.17	2913	97.85	38	21K (Omicron)	21K (Omicron)	BA.1.18
IHUCOVID-058062-Nova1M/2022	1473738	1473738	1405946	1405946	1295070	92.11	2168	96.71	32	21K (Omicron)	21K (Omicron)	BA.1.17
IHUCOVID-058063-Nova1M/2022	2599064	2599064	2479507	2479507	1756288	70.83	2940	99.68	45	21K (Omicron)	21K (Omicron)	BA.1.17
IHUCOVID-058064-Nova1M/2022	3006612	3006612	2868308	2868308	1790470	62.42	2997	99.75	50	21K (Omicron)	21K (Omicron)	BA.1.1.1
IHUCOVID-058065-Nova1M/2022	2643208	2643208	2521620	2521620	1704380	67.59	2853	99.51	45	21K (Omicron)	21K (Omicron)	BA.1.1
IHUCOVID-058066-Nova1M/2022	3069662	3069662	2928458	2928458	1903362	65.00	3186	99.58	48	21K (Omicron)	21K (Omicron)	BA.1.18
IHUCOVID-058067-Nova1M/2022	2162262	2162262	2062798	2062798	1447034	70.15	2422	99.5	36	21J (Delta)	21J (Delta)	AY.43
IHUCOVID-058068-Nova1M/2022	2841342	2841342	2710640	2710640	1819260	67.12	3045	99.56	45	21K (Omicron)	21K (Omicron)	BA.1.1.1
IHUCOVID-058069-Nova1M/2022	2819630	2819630	2689927	2689927	1959800	72.86	3281	99.26	45	21K (Omicron)	21K (Omicron)	BA.1.1.1
IHUCOVID-058070-Nova1M/2022	2935110	2935110	2800095	2800095	1672304	59.72	2799	55	19	21K (Omicron)	21K (Omicron)	BA.1.1
IHUCOVID-058071-Nova1M/2022	3044344	3044344	2904304	2904304	1852380	63.78	3101	99.41	45	21K (Omicron)	21K (Omicron)	BA.1.18
IHUCOVID-058072-Nova1M/2022	2804692	2804692	2675676	2675676	2030629	75.89	3399	59.3	19	21K (Omicron)	21K (Omicron)	BA.1
IHUCOVID-058073-Nova1M/2022	3175998	3175998	3029902	3029902	1920206	63.38	3214	99.76	49	21K (Omicron)	21K (Omicron)	BA.1.17
IHUCOVID-058074-Nova1M/2022	3203876	3203876	3056498	3056498	1949060	63.77	3263	99.67	44	21K (Omicron)	21K (Omicron)	BA.1.20
IHUCOVID-058075-Nova1M/2022	3470546	3470546	3310901	3310901	2152912	65.02	3604	97.79	37	21K (Omicron)	21K (Omicron)	BA.1.17
IHUCOVID-058076-Nova1M/2022	2631686	2631686	2510628	2510628	1717029	68.39	2874	71.73	32	21K (Omicron)	21K (Omicron)	BA.1.18
IHUCOVID-058077-Nova1M/2022	2886434	2886434	2753658	2753658	1665810	60.49	2788	98.56	41	21K (Omicron)	21K (Omicron)	BA.1.1
IHUCOVID-058078-Nova1M/2022	2133288	2133288	2035157	2035157	1694642	83.27	2837	94.74	37	21K (Omicron)	21K (Omicron)	BA.1.17
IHUCOVID-058079-Nova1M/2022	2295116	2295116	2189541	2189541	1709858	78.09	2862	99.51	45	21K (Omicron)	21K (Omicron)	BA.1.1
IHUCOVID-058080-Nova1M/2022	2588628	2588628	2469551	2469551	1684738	68.22	2820	97.87	40	21K (Omicron)	21K (Omicron)	BA.1.18
IHUCOVID-058081-Nova1M/2022	2063016	2063016	1968117	1968117	1535431	78.02	2570	63.28	26	21K (Omicron)	21K (Omicron)	BA.1.1.1
IHUCOVID-058082-Nova1M/2022	2598672	2598672	2479133	2479133	1719562	69.36	2878	99.5	47	21K (Omicron)	21K (Omicron)	BA.1.18
IHUCOVID-058083-Nova1M/2022	2536040	2536040	2419382	2419382	1979352	81.81	3313	98.27	38	21K (Omicron)	21K (Omicron)	BA.1
IHUCOVID-058084-Nova1M/2022	2075722	2075722	1980239	1980239	1350904	68.22	2261	88.44	31	21K (Omicron)	21K (Omicron)	BA.1.18
IHUCOVID-058085-Nova1M/2022	2224860	2224860	2122516	2122516	1200344	56.55	2009	84.13	31	21K (Omicron)	21K (Omicron)	BA.1.17
IHUCOVID-058086-Nova1M/2022	2690700	2690700	2566928	2566928	1702548	66.33	2850	99.92	49	21K (Omicron)	21K (Omicron)	BA.1.18
IHUCOVID-058087-Nova1M/2022	2573378	2573378	2455003	2455003	1624258	66.16	2719	98.25	38	21K (Omicron)	21K (Omicron)	BA.1.17.2
IHUCOVID-058088-Nova1M/2022	2671058	2671058	2548189	2548189	1637698	64.27	2741	97.41	37	21K (Omicron)	21K (Omicron)	BA.1.1.1
IHUCOVID-058089-Nova1M/2022	2118498	2118498	2021047	2021047	1529934	75.70	2561	95.72	31	21K (Omicron)	21K (Omicron)	BA.1.1
IHUCOVID-058090-Nova1M/2022	3002640	3002640	2864519	2864519	1701838	59.41	2849	99.83	49	21K (Omicron)	21K (Omicron)	BA.1.1.1
IHUCOVID-058091-Nova1M/2022	2134342	2134342	2036162	2036162	1397102	68.61	2339	96.8	30	21K (Omicron)	21K (Omicron)	BA.1.1
IHUCOVID-058092-Nova1M/2022	2208846	2208846	2107239	2107239	1593944	75.64	2668	55.56	20	21K (Omicron)	21K (Omicron)	BA.1.17
IHUCOVID-058093-Nova1M/2022	2096678	2096678	2000231	2000231	1092064	54.60	1828	93.28	31	21K (Omicron)	21K (Omicron)	BA.1.19
IHUCOVID-058094-Nova1M/2022	2324446	2324446	2217521	2217521	1553450	70.05	2600	97.06	36	21K (Omicron)	21K (Omicron)	BA.1.17
IHUCOVID-058095-Nova1M/2022	2137068	2137068	2038763	2038763	1595592	78.26	2671	95.16	37	21K (Omicron)	21K (Omicron)	BA.1.1.14
IHUCOVID-058096-Nova1M/2022	1808196	1808196	1725019	1725019	176522	10.23	591	31.93	15	VAR_IND	VAR_IND	Unassigned
IHUCOVID-058097-Nova1M/2022	2218916	2218916	2116846	2116846	1425820	67.36	2387	97.22	37	21K (Omicron)	21K (Omicron)	BA.1.15
IHUCOVID-058098-Nova1M/2022	2492986	2492986	2378309	2378309	1647260	69.26	2757	98.55	38	21K (Omicron)	21K (Omicron)	BA.1.17
IHUCOVID-058099-Nova1M/2022	2096304	2096304	1999874	1999874	1781826	89.10	2983	94.01	33	21K (Omicron)	21K (Omicron)	BA.1.17
IHUCOVID-058100-Nova1M/2022	2094894	2094894	1998529	1998529	1412209	70.66	2364	76.64	28	21K (Omicron)	21K (Omicron)	BA.1.18
IHUCOVID-058101-Nova1M/2022	2961896	2961896	2825649	2825649	1821728	64.47	3049	99.42	46	21K (Omicron)	21K (Omicron)	BA.1.1
IHUCOVID-058102-Nova1M/2022	1915650	1915650	1827530	1827530	1250648	68.43	2093	76.23	27	21K (Omicron)	21K (Omicron)	BA.1
IHUCOVID-058103-Nova1M/2022	2922750	2922750	2788304	2788304	2062890	73.98	3453	97.48	37	21K (Omicron)	21K (Omicron)	BA.1.1
IHUCOVID-058104-Nova1M/2022	2822138	2822138	2692320	2692320	1756188	65.23	2940	99.84	47	21K (Omicron)	21K (Omicron)	BA.1.1
IHUCOVID-058105-Nova1M/2022	2510916	2510916	2395414	2395414	1705314	71.19	2855	99.33	46	21K (Omicron)	21K (Omicron)	BA.1.17
IHUCOVID-058106-Nova1M/2022	2654472	2654472	2532366	2532366	1634920	64.56	2737	98.24	36	21K (Omicron)	21K (Omicron)	BA.1
IHUCOVID-058107-Nova1M/2022	2841710	2841710	2710991	2710991	1801212	66.44	3015	98.83	48	21K (Omicron)	21K (Omicron)	BA.1.1
IHUCOVID-058108-Nova1M/2022	2198622	2198622	2097485	2097485	1571622	74.93	2631	98.86	42	21K (Omicron)	21K (Omicron)	BA.1.1
IHUCOVID-058109-Nova1M/2022	2390478	2390478	2280516	2280516	1490614	65.36	2495	96.26	36	21K (Omicron)	21K (Omicron)	BA.1.18
IHUCOVID-058110-Nova1M/2022	2657360	2657360	2535121	2535121	1525604	60.18	2554	99.08	47	21K (Omicron)	21K (Omicron)	BA.1.1
IHUCOVID-058111-Nova1M/2022	2024252	2024252	1931136	1931136	1395710	72.27	2336	99.66	52	21L (Omicron)	21L (Omicron)	BA.2.10
IHUCOVID-058112-Nova1M/2022	1831816	1831816	1747552	1747552	1368200	78.29	2290	99.15	46	21K (Omicron)	21K (Omicron)	BA.1.1.1
IHUCOVID-058113-Nova1M/2022	2367464	2367464	2258561	2258561	1711618	75.78	2865	96.32	37	21K (Omicron)	21K (Omicron)	BA.1.1.1
IHUCOVID-058114-Nova1M/2022	2762084	2762084	2635028	2635028	1709162	64.86	2861	99.39	46	21K (Omicron)	21K (Omicron)	BA.1.17
IHUCOVID-058115-Nova1M/2022	2569388	2569388	2451196	2451196	1576350	64.31	2639	97.65	37	21K (Omicron)	21K (Omicron)	BA.1.1.1
IHUCOVID-058116-Nova1M/2022	2801776	2801776	2672894	2672894	1848682	69.16	3095	99.17	45	21K (Omicron)	21K (Omicron)	BA.1.1.1
IHUCOVID-058117-Nova1M/2022	2841956	2841956	2711226	2711226	1810930	66.79	3031	99.6	45	21K (Omicron)	21K (Omicron)	BA.1.17
IHUCOVID-058118-Nova1M/2022	2493092	2493092	2378410	2378410	1618080	68.03	2709	99.34	46	21K (Omicron)	21K (Omicron)	BA.1.17
IHUCOVID-058119-Nova1M/2022	2866750	2866750	2734880	2734880	1714732	62.70	2870	99.83	48	21K (Omicron)	21K (Omicron)	BA.1.17
IHUCOVID-058120-Nova1M/2022	1972168	1972168	1881448	1881448	1351162	71.81	2262	94.8	32	21K (Omicron)	21K (Omicron)	BA.1.17
IHUCOVID-058121-Nova1M/2022	2155760	2155760	2056595	2056595	1424216	69.25	2384	94.88	33	21K (Omicron)	21K (Omicron)	BA.1
IHUCOVID-058122-Nova1M/2022	1487150	1487150	1418741	1418741	1062237	74.87	1778	75.29	24	21K (Omicron)	21K (Omicron)	BA.1.17
IHUCOVID-058123-Nova1M/2022	2475664	2475664	2361783	2361783	1765972	74.77	2956	99.03	42	21K (Omicron)	21K (Omicron)	BA.1
IHUCOVID-058124-Nova1M/2022	2135900	2135900	2037649	2037649	1381034	67.78	2312	95.28	31	21K (Omicron)	21K (Omicron)	BA.1.1.14
IHUCOVID-058125-Nova1M/2022	2235266	2235266	2132444	2132444	1475350	69.19	2470	97.65	37	21K (Omicron)	21K (Omicron)	BA.1.1.14
IHUCOVID-058126-Nova1M/2022	1808232	1808232	1725053	1725053	1252438	72.60	2096	74.22	28	21K (Omicron)	21K (Omicron)	BA.1.17
IHUCOVID-058127-Nova1M/2022	2675368	2675368	2552301	2552301	1660160	65.05	2779	99.74	46	21K (Omicron)	21K (Omicron)	BA.1.1.1
IHUCOVID-058128-Nova1M/2022	2278132	2278132	2173338	2173338	1556512	71.62	2605	99.25	45	21K (Omicron)	21K (Omicron)	BA.1.17
IHUCOVID-058129-Nova1M/2022	2737048	2737048	2611144	2611144	1694224	64.88	2836	98.41	38	21K (Omicron)	21K (Omicron)	BA.1.18
IHUCOVID-058130-Nova1M/2022	2390148	2390148	2280201	2280201	1477668	64.80	2473	98.13	43	21K (Omicron)	21K (Omicron)	BA.1.18
IHUCOVID-058131-Nova1M/2022	2647066	2647066	2525301	2525301	1565198	61.98	2620	95.69	37	21K (Omicron)	21K (Omicron)	BA.1.1
IHUCOVID-058132-Nova1M/2022	2742772	2742772	2616604	2616604	1748856	66.84	2927	99.59	45	21K (Omicron)	21K (Omicron)	BA.1.1
IHUCOVID-058133-Nova1M/2022	3100084	3100084	2957480	2957480	1992314	67.37	3335	99.44	45	21K (Omicron)	21K (Omicron)	BA.1.15
IHUCOVID-058134-Nova1M/2022	2406954	2406954	2296234	2296234	1595834	69.50	2671	95.7	31	21K (Omicron)	21K (Omicron)	BA.1.1.1
IHUCOVID-058135-Nova1M/2022	2726700	2726700	2601272	2601272	1747022	67.16	2924	99.42	44	21K (Omicron)	21K (Omicron)	BA.1.1.1
IHUCOVID-058136-Nova1M/2022	2625690	2625690	2504908	2504908	1755436	70.08	2938	95.83	33	21K (Omicron)	21K (Omicron)	BA.1.1.1
IHUCOVID-058137-Nova1M/2022	3206048	3206048	3058570	3058570	1934020	63.23	3237	99.6	32	21J (Delta)	21J (Delta)	AY.43
IHUCOVID-058138-Nova1M/2022	2542602	2542602	2425642	2425642	1600942	66.00	2680	98.9	39	21K (Omicron)	21K (Omicron)	BA.1.13
IHUCOVID-058139-Nova1M/2022	2729230	2729230	2603685	2603685	1891550	72.65	3166	99.06	44	21K (Omicron)	21K (Omicron)	BA.1.18
IHUCOVID-058140-Nova1M/2022	2548516	2548516	2431284	2431284	1742626	71.68	2917	99.19	43	21K (Omicron)	21K (Omicron)	BA.1.17
IHUCOVID-058141-Nova1M/2022	2487712	2487712	2373277	2373277	1618846	68.21	2710	98.91	39	21K (Omicron)	21K (Omicron)	BA.1.18
IHUCOVID-058142-Nova1M/2022	2496994	2496994	2382132	2382132	1566234	65.75	2622	97.58	45	21K (Omicron)	21K (Omicron)	BA.1.17.2
IHUCOVID-058143-Nova1M/2022	2554916	2554916	2437390	2437390	1624566	66.65	2719	98.4	41	21K (Omicron)	21K (Omicron)	BA.1
IHUCOVID-058144-Nova1M/2022	2336832	2336832	2229338	2229338	1753016	78.63	2934	98.41	37	21K (Omicron)	21K (Omicron)	BA.1.1.1
IHUCOVID-023350-Nova1M/2020	1335846	1335846	1274397	1274397	95114	7.46	318	33.16	4	VAR_IND	VAR_IND	Unassigned
IHUCOVID-049237-Nova1M/2021	1447368	1447368	1507676	1507676	895607	59.40	1499	99.1	59	21K (Omicron)	21K (Omicron)	BA.1.17
