# Supplementary material for: High Throughput SARS-CoV-2 Genome Sequencing from 384 Respiratory Samples Using the Illumina COVIDSeq Protocol
Source: Genes (Basel). 2023 Mar 9;14(3):681. doi: 10.3390/genes14030681 (PMC10048438; doi:10.3390/genes14030681)
Supplement: Supplementary file 1 [file genes-14-00681-s001.zip › Table S3.xlsx]

## Sheet: Feuil1
Run	Sample ID	Number of Raw Reads R1	Number of Raw Reads R2	Number of Reads after trimming R1	Number of Reads after trimming R2	Number of mapped Reads	% of Reads Aligned with Reference	X coverage	% Genome coverage	Number of variants Called	IHU	Nextclade	PANGO Lineage
MiSeq	IHUCOVID-023350-MiSeq1M/2020	32195	32305	30682	30787	19363	62.89	179.38	31.08	2	VAR_IND	VAR_IND	Unassigned
NovaSeq	IHUCOVID-023350-Nova1M/2020	1335846	1335846	1274397	1274397	95114	7.46	318	33.16	4	VAR_IND	VAR_IND	Unassigned
MiSeq	IHUCOVID-049237-MiSeq1M/2021	68942	69326	65702	66068	14976	22.67	665.66	99.6	57	21K (Omicron)	21K (Omicron)	BA.1.17
NovaSeq	IHUCOVID-049237-Nova1M/2021	1447368	1447368	1507676	1507676	895607	59.40	1499	99.1	59	21K (Omicron)	21K (Omicron)	BA.1.17
MiSeq	IHUCOVID-057403-MiSeq1M/2021	25466	25656	24269	24450	23658	96.76	250.71	90.73	25	Marseille4	20A	B.1.160
NovaSeq	IHUCOVID-057403-Nova1M/2021	1092020	1092020	1041787	1041787	796338	76.44	1333	96.31	18	Marseille4	20A	B.1.160
MiSeq	IHUCOVID-057405-MiSeq1M/2021	64101	64274	61088	61253	60925	99.46	650.09	99.94	37	Anglais	20I (Alpha, V1)	B.1.1.7
NovaSeq	IHUCOVID-057405-Nova1M/2021	2848896	2848896	2717847	2717847	1835146	67.52	3072	99.99	23	Anglais	20I (Alpha, V1)	B.1.1.7
MiSeq	IHUCOVID-057406-MiSeq1M/2021	37739	37812	35965	36035	31589	87.66	338.29	99.64	33	Anglais	20I (Alpha, V1)	B.1.1.7
NovaSeq	IHUCOVID-057406-Nova1M/2021	1725116	1725116	1645761	1645761	1590508	96.64	2662	99.84	22	Anglais	20I (Alpha, V1)	B.1.1.7
MiSeq	IHUCOVID-057407-MiSeq1M/2021	34085	34160	32483	32554	4294	13.19	43.95	38.05	17	Anglais	20I (Alpha, V1)	B.1.1.7
NovaSeq	IHUCOVID-057407-Nova1M/2021	1888752	1888752	1801869	1801869	1742163	96.69	2916	45.47	8	Anglais	20I (Alpha, V1)	B.1.1.7
MiSeq	IHUCOVID-057408-MiSeq1M/2021	37366	37422	35610	35663	29467	82.63	324.06	99.47	39	Anglais	20I (Alpha, V1)	B.1.1.7
NovaSeq	IHUCOVID-057408-Nova1M/2021	1870062	1870062	1784039	1784039	1624372	91.05	2719	99.93	25	Anglais	20I (Alpha, V1)	B.1.1.7
MiSeq	IHUCOVID-057409-MiSeq1M/2021	36983	37162	35245	35415	27285	77.04	303.84	98.99	41	Anglais	20I (Alpha, V1)	B.1.1.7
NovaSeq	IHUCOVID-057409-Nova1M/2021	2872338	2872338	2740210	2740210	1435674	52.39	2403	99.74	24	Anglais	20I (Alpha, V1)	B.1.1.7
MiSeq	IHUCOVID-057410-MiSeq1M/2021	28950	29032	27589	27667	2067	7.47	20.27	3.71	1	VAR_IND	VAR_IND	Unassigned
NovaSeq	IHUCOVID-057410-Nova1M/2021	1555890	1555890	1484319	1484319	80019	5.39	268	3.92	0	VAR_IND	VAR_IND	Unassigned
MiSeq	IHUCOVID-057411-MiSeq1M/2021	61420	61541	58533	58649	39084	66.64	413.57	94.59	35	21J.IND	21J (Delta)	AY.43
NovaSeq	IHUCOVID-057411-Nova1M/2021	2604676	2604676	2484861	2484861	1467756	59.07	2457	97.67	32	21J (Delta)	21J (Delta)	AY.43
MiSeq	IHUCOVID-057412-MiSeq1M/2021	19186	19236	18284	18332	1300	7.09	12.36	3.67	0	VAR_IND	VAR_IND	Unassigned
NovaSeq	IHUCOVID-057412-Nova1M/2021	974832	974832	929990	929990	105087	11.30	352	4.81	1	VAR_IND	VAR_IND	Unassigned
MiSeq	IHUCOVID-057707-MiSeq1M/2021	63035	63149	60072	60181	51304	85.25	551.35	98.66	52	21K (Omicron)	21K (Omicron)	BA.1.17.2
NovaSeq	IHUCOVID-057707-Nova1M/2021	2722914	2722914	2597660	2597660	2334208	89.86	3907	99.68	47	21K (Omicron)	21K (Omicron)	BA.1.17.2
MiSeq	IHUCOVID-057708-MiSeq1M/2021	54824	54985	52247	52401	48247	92.07	497.1	97.54	37	21J (Delta)	21J (Delta)	AY.43
NovaSeq	IHUCOVID-057708-Nova1M/2021	2729520	2729520	2603962	2603962	2092898	80.37	3503	98.96	33	21J (Delta)	21J (Delta)	AY.43
MiSeq	IHUCOVID-057709-MiSeq1M/2021	57129	57273	54444	54581	51153	93.72	520.35	98.92	38	21J (Delta)	21J (Delta)	AY.43
NovaSeq	IHUCOVID-057709-Nova1M/2021	2865930	2865930	2734097	2734097	2156368	78.87	3610	99.54	33	21J (Delta)	21J (Delta)	AY.43
MiSeq	IHUCOVID-057710-MiSeq1M/2021	40545	40684	38639	38772	34266	88.38	365.14	98.92	36	21J (Delta)	21J (Delta)	AY.43
NovaSeq	IHUCOVID-057710-Nova1M/2021	2600500	2600500	2480877	2480877	2227638	89.79	3729	99.68	31	21J (Delta)	21J (Delta)	AY.43
MiSeq	IHUCOVID-057711-MiSeq1M/2021	46295	46336	44119	44158	37201	84.25	376.1	96.69	39	21J (Delta)	21J (Delta)	AY.43
NovaSeq	IHUCOVID-057711-Nova1M/2021	2743444	2743444	2617246	2617246	2344842	89.59	3925	97.01	33	21J (Delta)	21J (Delta)	AY.43
MiSeq	IHUCOVID-057712-MiSeq1M/2021	64140	64395	61125	61368	54379	88.61	552.39	98.68	38	21J (Delta)	21J (Delta)	AY.43
NovaSeq	IHUCOVID-057712-Nova1M/2021	2691472	2691472	2567664	2567664	2189672	85.28	3665	99.61	32	21J (Delta)	21J (Delta)	AY.43
MiSeq	IHUCOVID-057713-MiSeq1M/2021	48863	48990	46566	46687	39003	83.54	389.6	94.95	39	21J (Delta)	21J (Delta)	AY.122
NovaSeq	IHUCOVID-057713-Nova1M/2021	2785960	2785960	2657806	2657806	2416670	90.93	4045	97.57	33	21J (Delta)	21J (Delta)	AY.122
MiSeq	IHUCOVID-057714-MiSeq1M/2021	58623	58809	55868	56045	51652	92.16	525.05	96.88	48	21J (Delta)	21J (Delta)	AY.98.1
NovaSeq	IHUCOVID-057714-Nova1M/2021	2627350	2627350	2506492	2506492	1947548	77.70	3260	99.22	35	21J (Delta)	21J (Delta)	AY.98.1
MiSeq	IHUCOVID-057715-MiSeq1M/2021	37565	37420	35799	35661	26279	73.69	268.96	91.53	34	21J (Delta)	21J (Delta)	AY.43
NovaSeq	IHUCOVID-057715-Nova1M/2021	2529608	2529608	2413246	2413246	1345909	55.77	2253	96.29	34	21J (Delta)	21J (Delta)	AY.43
MiSeq	IHUCOVID-057716-MiSeq1M/2021	55089	55057	52500	52469	22641	43.15	223.89	79.65	33	21J (Delta)	21J (Delta)	AY.98.1
NovaSeq	IHUCOVID-057716-Nova1M/2021	2476660	2476660	2362734	2362734	1842605	77.99	3084	86	28	21J (Delta)	21J (Delta)	AY.98.1
MiSeq	IHUCOVID-057717-MiSeq1M/2021	67134	67219	63979	64060	55396	86.48	560.22	97.55	43	21J (Delta)	21J (Delta)	AY.122.6
NovaSeq	IHUCOVID-057717-Nova1M/2021	2928110	2928110	2793417	2793417	2496616	89.37	4179	98.56	32	21J (Delta)	21J (Delta)	AY.122.6
MiSeq	IHUCOVID-057718-MiSeq1M/2021	26451	26354	25208	25115	4853	19.32	49.48	56.53	21	21J (Delta)	21J (Delta)	AY.43
NovaSeq	IHUCOVID-057718-Nova1M/2021	2116440	2116440	2019084	2019084	1920913	95.14	3215	79.57	24	21J (Delta)	21J (Delta)	AY.43
MiSeq	IHUCOVID-057719-MiSeq1M/2021	34099	34061	32496	32460	27520	84.78	290.1	96.5	46	21J (Delta)	21J (Delta)	AY.98.1
NovaSeq	IHUCOVID-057719-Nova1M/2021	2809396	2809396	2680164	2680164	2614940	97.57	4377	97.78	33	21J (Delta)	21J (Delta)	AY.98.1
MiSeq	IHUCOVID-057720-MiSeq1M/2021	66421	66797	63299	63658	57006	89.55	578.09	98.79	41	21J (Delta)	21J (Delta)	AY.4
NovaSeq	IHUCOVID-057720-Nova1M/2021	3100122	3100122	2957516	2957516	2351768	79.52	3937	99.56	32	21J (Delta)	21J (Delta)	AY.4
MiSeq	IHUCOVID-057721-MiSeq1M/2021	31232	31294	29764	29823	21564	72.31	219.81	97.09	47	21J (Delta)	21J (Delta)	AY.4
NovaSeq	IHUCOVID-057721-Nova1M/2021	1348574	1348574	1286540	1286540	803027	62.42	1344	97.19	40	21J (Delta)	21J (Delta)	AY.4
MiSeq	IHUCOVID-057722-MiSeq1M/2021	55493	55630	52885	53015	35308	66.60	344.71	87.92	28	21I (Delta)	21I (Delta)	AY.9.2
NovaSeq	IHUCOVID-057722-Nova1M/2021	2479770	2479770	2365701	2365701	1354675	57.26	2268	92.94	25	21I (Delta)	21I (Delta)	AY.9.2
MiSeq	IHUCOVID-057723-MiSeq1M/2021	69873	69983	66589	66694	62722	94.04	630.21	98.95	41	21J (Delta)	21J (Delta)	AY.43
NovaSeq	IHUCOVID-057723-Nova1M/2021	2873628	2873628	2741441	2741441	2161030	78.83	3617	99.85	36	21J (Delta)	21J (Delta)	AY.43
MiSeq	IHUCOVID-057724-MiSeq1M/2021	63758	63992	60761	60984	32642	53.53	327.86	90.54	38	21J (Delta)	21J (Delta)	AY.4.2.2
NovaSeq	IHUCOVID-057724-Nova1M/2021	2710190	2710190	2585521	2585521	1796082	69.47	3006	93.62	30	21J (Delta)	21J (Delta)	AY.4.2.2
MiSeq	IHUCOVID-057725-MiSeq1M/2021	49291	49515	46974	47188	33032	70.00	337.38	96.58	33	21I (Delta)	21I (Delta)	AY.9.2
NovaSeq	IHUCOVID-057725-Nova1M/2021	2451990	2451990	2339198	2339198	1400980	59.89	2345	97.73	27	21I (Delta)	21I (Delta)	AY.9.2
MiSeq	IHUCOVID-057726-MiSeq1M/2021	43536	43606	41490	41557	7307	17.58	71.68	63.5	28	21J (Delta)	21J (Delta)	AY.4.17
NovaSeq	IHUCOVID-057726-Nova1M/2021	2654480	2654480	2532374	2532374	2408441	95.11	4032	75.86	24	21J (Delta)	21J (Delta)	B.1.617.2
MiSeq	IHUCOVID-057727-MiSeq1M/2021	30448	30543	29017	29107	13254	45.54	131.03	67.44	28	21J (Delta)	21J (Delta)	AY.43
NovaSeq	IHUCOVID-057727-Nova1M/2021	2262394	2262394	2158324	2158324	1563749	72.45	2618	81.72	17	21J (Delta)	21J (Delta)	AY.43
MiSeq	IHUCOVID-057728-MiSeq1M/2021	41004	41012	39077	39084	18625	47.65	185.93	81.16	33	21J (Delta)	21J (Delta)	B.1.617.2
NovaSeq	IHUCOVID-057728-Nova1M/2021	2344310	2344310	2236472	2236472	1666742	74.53	2790	89.22	26	21J (Delta)	21J (Delta)	B.1.617.2
MiSeq	IHUCOVID-057729-MiSeq1M/2021	47652	47827	45412	45579	28323	62.14	281.96	83.35	33	21J (Delta)	21J (Delta)	AY.43
NovaSeq	IHUCOVID-057729-Nova1M/2021	2373182	2373182	2264016	2264016	1330826	58.78	2228	91.82	25	21J (Delta)	21J (Delta)	AY.43
MiSeq	IHUCOVID-057730-MiSeq1M/2021	73407	73809	69957	70340	66573	94.64	689.56	99.68	46	21J (Delta)	21J (Delta)	AY.127
NovaSeq	IHUCOVID-057730-Nova1M/2021	3429614	3429614	3271852	3271852	1947084	59.51	3259	99.84	35	21J (Delta)	21J (Delta)	AY.127
MiSeq	IHUCOVID-057731-MiSeq1M/2021	63267	63395	60293	60415	50720	83.95	513.48	96.79	47	21J (Delta)	21J (Delta)	AY.4.2.3
NovaSeq	IHUCOVID-057731-Nova1M/2021	3042336	3042336	2902389	2902389	2624214	90.42	4393	98.99	40	21J (Delta)	21J (Delta)	AY.4.2.3
MiSeq	IHUCOVID-057732-MiSeq1M/2021	46064	46250	43899	44076	18165	41.21	181.2	83.05	37	21J (Delta)	21J (Delta)	AY.98.1
NovaSeq	IHUCOVID-057732-Nova1M/2021	2174242	2174242	2074227	2074227	1623690	78.28	2718	88.11	28	21J (Delta)	21J (Delta)	AY.98.1
MiSeq	IHUCOVID-057733-MiSeq1M/2021	60788	60909	57931	58046	22461	38.70	222.23	79.06	30	21J (Delta)	21J (Delta)	AY.4
NovaSeq	IHUCOVID-057733-Nova1M/2021	2588402	2588402	2469336	2469336	1957443	79.27	3277	86.39	25	21J (Delta)	21J (Delta)	AY.4
MiSeq	IHUCOVID-057734-MiSeq1M/2021	47749	47675	45505	45434	40270	88.63	407.48	98.02	41	21J (Delta)	21J (Delta)	AY.43
NovaSeq	IHUCOVID-057734-Nova1M/2021	2256970	2256970	2153149	2153149	1000759	46.48	1675	98.26	37	21J (Delta)	21J (Delta)	AY.43
MiSeq	IHUCOVID-057735-MiSeq1M/2021	37273	37331	35521	35576	1458	4.10	14.27	18.69	10	VAR_IND	VAR_IND	AY.4
NovaSeq	IHUCOVID-057735-Nova1M/2021	2100444	2100444	2003824	2003824	95796	4.78	321	25.57	10	VAR_IND	VAR_IND	Unassigned
MiSeq	IHUCOVID-057736-MiSeq1M/2021	51516	51614	49095	49188	1578	3.21	14.86	17.55	7	VAR_IND	VAR_IND	B.1.617.2
NovaSeq	IHUCOVID-057736-Nova1M/2021	2385418	2385418	2275689	2275689	81641	3.59	273	21.21	10	VAR_IND	VAR_IND	Unassigned
MiSeq	IHUCOVID-057737-MiSeq1M/2021	37124	37221	35379	35472	2571	7.25	26.19	32.55	12	VAR_IND	VAR_IND	AY.43
NovaSeq	IHUCOVID-057737-Nova1M/2021	2029018	2029018	1935683	1935683	909433	46.98	3045	49.27	15	21J (Delta)	21J (Delta)	AY.43
MiSeq	IHUCOVID-057738-MiSeq1M/2021	38260	38343	36462	36541	6109	16.72	58.89	38.78	13	21J (Delta)	21J (Delta)	AY.4
NovaSeq	IHUCOVID-057738-Nova1M/2021	2256012	2256012	2152235	2152235	2020051	93.86	3381	50.24	13	21J (Delta)	21J (Delta)	AY.4
MiSeq	IHUCOVID-057739-MiSeq1M/2021	25859	25832	24644	24618	850	3.45	8.24	6.41	2	VAR_IND	VAR_IND	Unassigned
NovaSeq	IHUCOVID-057739-Nova1M/2021	1306950	1306950	1246830	1246830	104535	8.38	350	7.29	2	VAR_IND	VAR_IND	Unassigned
MiSeq	IHUCOVID-057740-MiSeq1M/2021	55392	55420	52789	52815	44507	84.27	439.14	89.05	40	21J.IND	21J (Delta)	AY.98.1
NovaSeq	IHUCOVID-057740-Nova1M/2021	3022924	3022924	2883869	2883869	2377608	82.45	3980	93.99	34	21J (Delta)	21J (Delta)	AY.98.1
MiSeq	IHUCOVID-057741-MiSeq1M/2020	29516	29585	28129	28195	9739	34.54	101.74	65.89	18	Marseille4	20A	B.1.160
NovaSeq	IHUCOVID-057741-Nova1M/2020	1619854	1619854	1545341	1545341	1297028	83.93	2171	77.19	9	Marseille4	20A	B.1.160
MiSeq	IHUCOVID-057742-MiSeq1M/2020	36117	36207	34420	34505	22162	64.23	214.47	33.69	10	VAR_IND	VAR_IND	Unassigned
NovaSeq	IHUCOVID-057742-Nova1M/2020	2040382	2040382	1946524	1946524	95796	4.78	321	35.24	9	VAR_IND	VAR_IND	Unassigned
MiSeq	IHUCOVID-057743-MiSeq1M/2020	18144	18196	17291	17341	9905	57.12	89.87	1.29	0	VAR_IND	VAR_IND	Unassigned
NovaSeq	IHUCOVID-057743-Nova1M/2020	860040	860040	820478	820478	81641	3.59	273	1.71	0	VAR_IND	VAR_IND	Unassigned
MiSeq	IHUCOVID-057744-MiSeq1M/2020	29603	29790	28212	28390	2080	7.33	21.17	20.31	3	VAR_IND	VAR_IND	Unassigned
NovaSeq	IHUCOVID-057744-Nova1M/2020	1331382	1331382	1270138	1270138	109433	8.62	366	25.92	3	VAR_IND	VAR_IND	Unassigned
MiSeq	IHUCOVID-057745-MiSeq1M/2022	53255	53387	50752	50878	39881	78.39	398.11	93.95	41	21J (Delta)	21J (Delta)	AY.122
NovaSeq	IHUCOVID-057745-Nova1M/2022	2785252	2785252	2657130	2657130	2616422	98.47	4380	96.3	35	21J (Delta)	21J (Delta)	AY.122
MiSeq	IHUCOVID-057746-MiSeq1M/2021	65813	65960	62720	62860	59694	94.96	614.4	99.9	56	21K (Omicron)	21K (Omicron)	BA.1.18
NovaSeq	IHUCOVID-057746-Nova1M/2021	2692660	2692660	2568798	2568798	1826202	71.09	3057	99.92	49	21K (Omicron)	21K (Omicron)	BA.1.18
MiSeq	IHUCOVID-057747-MiSeq1M/2022	41865	41801	39897	39836	35411	88.89	359.37	94.34	41	21J (Delta)	21J (Delta)	AY.98.1
NovaSeq	IHUCOVID-057747-Nova1M/2022	2361232	2361232	2252615	2252615	1939532	86.10	3247	96.72	36	21J (Delta)	21J (Delta)	AY.98.1
MiSeq	IHUCOVID-057748-MiSeq1M/2022	54267	54480	51716	51919	46939	90.41	474.24	97.52	41	21J (Delta)	21J (Delta)	AY.43
NovaSeq	IHUCOVID-057748-Nova1M/2022	3000492	3000492	2862469	2862469	2333730	81.53	3906	98.83	32	21J (Delta)	21J (Delta)	AY.43
MiSeq	IHUCOVID-057749-MiSeq1M/2022	49289	49637	46972	47304	12573	26.58	124.99	70.14	25	21J (Delta)	21J (Delta)	AY.43
NovaSeq	IHUCOVID-057749-Nova1M/2022	2439218	2439218	2327014	2327014	2064289	88.71	3455	81.3	23	21J (Delta)	21J (Delta)	AY.43
MiSeq	IHUCOVID-057750-MiSeq1M/2022	36815	36936	35085	35200	20936	59.48	214.67	89.49	33	21J (Delta)	21J (Delta)	AY.43
NovaSeq	IHUCOVID-057750-Nova1M/2022	2250466	2250466	2146945	2146945	1427669	66.50	2390	95.29	34	21J (Delta)	21J (Delta)	AY.43
MiSeq	IHUCOVID-057751-MiSeq1M/2022	41046	41183	39117	39247	809	2.06	7.92	15.05	3	VAR_IND	VAR_IND	Unassigned
NovaSeq	IHUCOVID-057751-Nova1M/2022	2161038	2161038	2061630	2061630	109476	8.62	367	21.73	5	VAR_IND	VAR_IND	Unassigned
MiSeq	IHUCOVID-057752-MiSeq1M/2022	25772	25808	24561	24595	3470	14.11	35.48	55.24	24	21J (Delta)	21J (Delta)	AY.43
NovaSeq	IHUCOVID-057752-Nova1M/2022	1169702	1169702	1115896	1115896	1097348	98.34	1837	74.25	22	21J (Delta)	21J (Delta)	AY.43
MiSeq	IHUCOVID-057753-MiSeq1M/2022	41337	41552	39394	39599	13620	34.39	138.75	75.99	30	21J (Delta)	21J (Delta)	AY.43
NovaSeq	IHUCOVID-057753-Nova1M/2022	2209094	2209094	2107476	2107476	1770121	83.99	2963	87.73	29	21J (Delta)	21J (Delta)	AY.43
MiSeq	IHUCOVID-057754-MiSeq1M/2022	42372	42494	40381	40497	37282	92.06	386.59	97.41	43	21J (Delta)	21J (Delta)	AY.122
NovaSeq	IHUCOVID-057754-Nova1M/2022	2371654	2371654	2262558	2262558	1758898	77.74	2944	98.01	33	21J (Delta)	21J (Delta)	AY.122
MiSeq	IHUCOVID-057755-MiSeq1M/2022	40517	40623	38613	38714	3690	9.53	36.38	40.66	12	21J (Delta)	21J (Delta)	AY.43
NovaSeq	IHUCOVID-057755-Nova1M/2022	2104828	2104828	2008006	2008006	1986693	98.94	3326	50.88	12	21J (Delta)	21J (Delta)	AY.43
MiSeq	IHUCOVID-057756-MiSeq1M/2022	43297	43388	41262	41349	2412	5.83	23.57	10.12	8	VAR_IND	VAR_IND	Unassigned
NovaSeq	IHUCOVID-057756-Nova1M/2022	2041474	2041474	1947566	1947566	100581	5.16	337	12.57	5	VAR_IND	VAR_IND	Unassigned
MiSeq	IHUCOVID-057757-MiSeq1M/2022	28357	28245	27024	26917	5512	20.48	54.19	39.44	16	21J (Delta)	21J (Delta)	AY.122
NovaSeq	IHUCOVID-057757-Nova1M/2022	2125664	2125664	2027883	2027883	1846813	91.07	3091	51.66	15	21J (Delta)	21J (Delta)	AY.122.6
MiSeq	IHUCOVID-057758-MiSeq1M/2022	32796	32918	31255	31371	22990	73.28	236.82	91.98	33	21J (Delta)	21J (Delta)	AY.43
NovaSeq	IHUCOVID-057758-Nova1M/2022	2107112	2107112	2010185	2010185	1143880	56.90	1915	96.72	31	21J (Delta)	21J (Delta)	AY.43
MiSeq	IHUCOVID-057759-MiSeq1M/2022	38839	38915	37014	37086	35203	94.92	365.86	98.3	49	21J (Delta)	21J (Delta)	B.1.617.2
NovaSeq	IHUCOVID-057759-Nova1M/2022	1611080	1611080	1536970	1536970	1328806	86.46	2224	98.83	37	21J (Delta)	21J (Delta)	B.1.617.2
MiSeq	IHUCOVID-057760-MiSeq1M/2022	49693	49821	47357	47479	15657	32.98	162.67	79.81	34	21J (Delta)	21J (Delta)	AY.98.1
NovaSeq	IHUCOVID-057760-Nova1M/2022	2609208	2609208	2489184	2489184	2103840	84.52	3522	89.48	30	21J (Delta)	21J (Delta)	AY.98.1
MiSeq	IHUCOVID-057761-MiSeq1M/2022	55947	56032	53317	53398	45259	84.76	465.18	97.68	48	21J (Delta)	21J (Delta)	AY.98.1
NovaSeq	IHUCOVID-057761-Nova1M/2022	2751948	2751948	2625358	2625358	2468650	94.03	4132	98.73	37	21J (Delta)	21J (Delta)	AY.98.1
MiSeq	IHUCOVID-057762-MiSeq1M/2022	18444	18374	17577	17510	14806	84.56	160.01	97.35	40	21J (Delta)	21J (Delta)	B.1.617.2
NovaSeq	IHUCOVID-057762-Nova1M/2022	1541968	1541968	1471037	1471037	825602	56.12	1382	98.89	33	21J (Delta)	21J (Delta)	AY.4
MiSeq	IHUCOVID-057763-MiSeq1M/2022	47799	47868	45552	45618	1252	2.74	12.21	20.33	9	VAR_IND	VAR_IND	Unassigned
NovaSeq	IHUCOVID-057763-Nova1M/2022	2337948	2337948	2230402	2230402	282385	12.66	945	31.64	9	VAR_IND	VAR_IND	Unassigned
MiSeq	IHUCOVID-057764-MiSeq1M/2022	32620	32727	31087	31189	4539	14.55	46.92	54.49	14	21I (Delta)	21I (Delta)	AY.9.2
NovaSeq	IHUCOVID-057764-Nova1M/2022	2135998	2135998	2037742	2037742	1995498	97.93	3340	73.08	17	21I (Delta)	21I (Delta)	AY.9.2
MiSeq	IHUCOVID-057765-MiSeq1M/2022	60118	60240	57292	57409	25592	44.58	252.79	84.59	36	21J (Delta)	21J (Delta)	AY.122
NovaSeq	IHUCOVID-057765-Nova1M/2022	2716952	2716952	2591972	2591972	1973133	76.12	3303	89.16	26	21J (Delta)	21J (Delta)	AY.122.6
MiSeq	IHUCOVID-057766-MiSeq1M/2022	31839	31890	30343	30391	7918	26.05	80.07	81.62	38	21J (Delta)	21J (Delta)	B.1.617.2
NovaSeq	IHUCOVID-057766-Nova1M/2022	1449826	1449826	1383134	1383134	1265195	91.47	2118	89.36	29	21J (Delta)	21J (Delta)	B.1.617.2
MiSeq	IHUCOVID-057767-MiSeq1M/2022	50867	51175	48476	48770	5467	11.21	57.76	56.05	24	21J (Delta)	21J (Delta)	AY.43
NovaSeq	IHUCOVID-057767-Nova1M/2022	2034628	2034628	1941035	1941035	1918491	98.84	3211	68.41	22	21J (Delta)	21J (Delta)	AY.43
MiSeq	IHUCOVID-057783-MiSeq1M/2022	22530	22635	21471	21571	8384	38.87	91.19	73.66	28	21J (Delta)	21J (Delta)	AY.122
NovaSeq	IHUCOVID-057783-Nova1M/2022	1609370	1609370	1535339	1535339	1264072	82.33	2116	87.25	27	21J (Delta)	21J (Delta)	AY.122
MiSeq	IHUCOVID-057784-MiSeq1M/2022	39919	40057	38043	38174	5635	14.76	55.76	5.5	2	VAR_IND	VAR_IND	Unassigned
NovaSeq	IHUCOVID-057784-Nova1M/2022	1846310	1846310	1761380	1761380	273417	15.52	915	7.06	1	VAR_IND	VAR_IND	Unassigned
MiSeq	IHUCOVID-057785-MiSeq1M/2022	59373	59751	56582	56943	53161	93.36	570.82	97.64	47	21K (Omicron)	21K (Omicron)	BA.1.1.1
NovaSeq	IHUCOVID-057785-Nova1M/2022	2304464	2304464	2198459	2198459	1610292	73.25	2696	98.84	42	21K (Omicron)	21K (Omicron)	BA.1.1.1
MiSeq	IHUCOVID-057786-MiSeq1M/2022	54765	54927	52191	52345	46309	88.47	493.11	92.78	40	21K (Omicron)	21K (Omicron)	BA.1.17
NovaSeq	IHUCOVID-057786-Nova1M/2022	2716540	2716540	2591579	2591579	2080298	80.27	3482	96.62	36	21K (Omicron)	21K (Omicron)	BA.1.17
MiSeq	IHUCOVID-057787-MiSeq1M/2022	71099	71248	67757	67899	53437	78.70	566.61	96.25	44	21K (Omicron)	21K (Omicron)	BA.1.17
NovaSeq	IHUCOVID-057787-Nova1M/2022	2872228	2872228	2740106	2740106	1384981	50.54	2318	97.62	40	21K (Omicron)	21K (Omicron)	BA.1.17
MiSeq	IHUCOVID-057788-MiSeq1M/2022	51678	51817	49249	49382	39928	80.86	435.6	94.58	41	21K (Omicron)	21K (Omicron)	BA.1.1.11
NovaSeq	IHUCOVID-057788-Nova1M/2022	2400562	2400562	2290136	2290136	2172932	94.88	3637	97.17	36	21K (Omicron)	21K (Omicron)	BA.1.1.11
MiSeq	IHUCOVID-057789-MiSeq1M/2022	36693	36945	34968	35209	7978	22.66	81.25	60.25	20	21J (Delta)	21J (Delta)	AY.98.1
NovaSeq	IHUCOVID-057789-Nova1M/2022	1759224	1759224	1678300	1678300	1537136	91.59	2573	66.55	19	21J (Delta)	21J (Delta)	AY.98.1
MiSeq	IHUCOVID-057790-MiSeq1M/2022	63395	63621	60415	60631	50928	84.00	542.36	96.56	37	21J (Delta)	21J (Delta)	AY.43
NovaSeq	IHUCOVID-057790-Nova1M/2022	2641388	2641388	2519884	2519884	2251072	89.33	3768	98.8	29	21J (Delta)	21J (Delta)	AY.43
MiSeq	IHUCOVID-057791-MiSeq1M/2022	50415	50544	48045	48168	23293	48.36	241.8	82.27	35	21K (Omicron)	21K (Omicron)	BA.1.17
NovaSeq	IHUCOVID-057791-Nova1M/2022	2294648	2294648	2189094	2189094	1582846	72.31	2650	90.45	30	21K (Omicron)	21K (Omicron)	BA.1.17
MiSeq	IHUCOVID-057792-MiSeq1M/2022	33763	33913	32176	32319	30423	94.13	338.44	96.35	39	21K (Omicron)	21K (Omicron)	BA.1.20
NovaSeq	IHUCOVID-057792-Nova1M/2022	1581630	1581630	1508875	1508875	1125344	74.58	1884	98.47	43	21K (Omicron)	21K (Omicron)	BA.1.20
MiSeq	IHUCOVID-057793-MiSeq1M/2022	63393	63477	60414	60494	53612	88.62	578.73	98.3	51	21K (Omicron)	21K (Omicron)	BA.1.20
NovaSeq	IHUCOVID-057793-Nova1M/2022	3183644	3183644	3037196	3037196	2560324	84.30	4286	99.67	44	21K (Omicron)	21K (Omicron)	BA.1.20
MiSeq	IHUCOVID-057794-MiSeq1M/2022	63397	63589	60417	60600	55946	92.32	607.13	97.83	48	21K (Omicron)	21K (Omicron)	BA.1.1
NovaSeq	IHUCOVID-057794-Nova1M/2022	2926930	2926930	2792291	2792291	2057544	73.69	3444	99.18	43	21K (Omicron)	21K (Omicron)	BA.1.1
MiSeq	IHUCOVID-057795-MiSeq1M/2022	68334	68474	65122	65256	53113	81.39	573.54	98.46	51	21K (Omicron)	21K (Omicron)	BA.1.1
NovaSeq	IHUCOVID-057795-Nova1M/2022	2854524	2854524	2723216	2723216	2591810	95.17	4338	99.35	45	21K (Omicron)	21K (Omicron)	BA.1.1
MiSeq	IHUCOVID-057796-MiSeq1M/2022	21844	21814	20817	20789	717	3.45	7.91	24.92	8	VAR_IND	VAR_IND	Unassigned
NovaSeq	IHUCOVID-057796-Nova1M/2022	1714840	1714840	1635957	1635957	240486	14.70	805	47.83	10	VAR_IND	VAR_IND	Unassigned
MiSeq	IHUCOVID-057797-MiSeq1M/2022	44772	44828	42668	42721	42148	98.66	437.8	99.69	51	21K (Omicron)	21K (Omicron)	BA.1.18
NovaSeq	IHUCOVID-057797-Nova1M/2022	2555984	2555984	2438409	2438409	1760050	72.18	2946	99.85	48	21K (Omicron)	21K (Omicron)	BA.1.18
MiSeq	IHUCOVID-057798-MiSeq1M/2022	67349	67753	64184	64569	61211	94.80	625.92	97.58	44	21J (Delta)	21J (Delta)	AY.43
NovaSeq	IHUCOVID-057798-Nova1M/2022	2878622	2878622	2746205	2746205	1864264	67.89	3121	99.43	38	21J (Delta)	21J (Delta)	AY.43
MiSeq	IHUCOVID-057799-MiSeq1M/2022	65739	66028	62649	62925	60931	96.83	617.97	98.71	46	21K (Omicron)	21K (Omicron)	BA.1.18
NovaSeq	IHUCOVID-057799-Nova1M/2022	2839774	2839774	2709144	2709144	1774240	65.49	2970	99.65	47	21K (Omicron)	21K (Omicron)	BA.1.18
MiSeq	IHUCOVID-057800-MiSeq1M/2022	45402	45588	43268	43445	29080	66.94	282.98	84.97	41	21K (Omicron)	21K (Omicron)	BA.1.17.2
NovaSeq	IHUCOVID-057800-Nova1M/2022	2252026	2252026	2148433	2148433	1183471	55.09	1981	88.97	34	21K (Omicron)	21K (Omicron)	BA.1.17.2
MiSeq	IHUCOVID-057801-MiSeq1M/2022	58338	58292	55596	55552	54447	98.01	551.98	98.88	55	21K (Omicron)	21K (Omicron)	BA.1.1.11
NovaSeq	IHUCOVID-057801-Nova1M/2022	3074480	3074480	2933054	2933054	2057246	70.14	3444	99.74	48	21K (Omicron)	21K (Omicron)	BA.1.1.11
MiSeq	IHUCOVID-057802-MiSeq1M/2022	39135	39035	37296	37200	30037	80.74	301.34	88.12	39	21K (Omicron)	21K (Omicron)	BA.1
NovaSeq	IHUCOVID-057802-Nova1M/2022	2511482	2511482	2395954	2395954	2253232	94.04	3772	94.92	37	21K (Omicron)	21K (Omicron)	BA.1
MiSeq	IHUCOVID-057803-MiSeq1M/2022	73237	73531	69795	70075	68170	97.28	684.28	99.59	55	21K (Omicron)	21K (Omicron)	BA.1.18
NovaSeq	IHUCOVID-057803-Nova1M/2022	3203476	3203476	3056116	3056116	2049358	67.06	3430	99.92	48	21K (Omicron)	21K (Omicron)	BA.1.18
MiSeq	IHUCOVID-057804-MiSeq1M/2022	53969	54200	51432	51653	36393	70.46	358.82	85.9	39	21K (Omicron)	21K (Omicron)	BA.1.17
NovaSeq	IHUCOVID-057804-Nova1M/2022	2577906	2577906	2459322	2459322	1238348	50.35	2073	91.7	32	21K (Omicron)	21K (Omicron)	BA.1.17
MiSeq	IHUCOVID-057805-MiSeq1M/2022	47191	47293	44973	45070	27012	59.93	253.85	74.11	30	21K (Omicron)	21K (Omicron)	BA.1.18
NovaSeq	IHUCOVID-057805-Nova1M/2022	2687818	2687818	2564178	2564178	1532836	59.78	2566	81.64	28	21K (Omicron)	21K (Omicron)	BA.1.18
MiSeq	IHUCOVID-057806-MiSeq1M/2022	36642	36692	34920	34967	4057	11.60	37.91	16.73	6	VAR_IND	VAR_IND	Unassigned
NovaSeq	IHUCOVID-057806-Nova1M/2022	1887990	1887990	1801142	1801142	152198	8.45	510	19.66	9	VAR_IND	VAR_IND	Unassigned
MiSeq	IHUCOVID-057807-MiSeq1M/2022	47327	47425	45103	45196	32778	72.52	313.81	79.87	38	21K (Omicron)	21K (Omicron)	BA.1.17
NovaSeq	IHUCOVID-057807-Nova1M/2022	2266888	2266888	2162611	2162611	1810812	83.73	3031	83.95	32	21K (Omicron)	21K (Omicron)	BA.1.17
MiSeq	IHUCOVID-057808-MiSeq1M/2022	61265	61373	58386	58488	55781	95.37	574.05	98.86	48	21K (Omicron)	21K (Omicron)	BA.1.17
NovaSeq	IHUCOVID-057808-Nova1M/2022	3112164	3112164	2969004	2969004	1968342	66.30	3295	99.92	48	21K (Omicron)	21K (Omicron)	BA.1.17
MiSeq	IHUCOVID-057809-MiSeq1M/2022	63816	64194	60817	61177	59018	96.47	597.21	98.55	48	21K (Omicron)	21K (Omicron)	BA.1.1.1
NovaSeq	IHUCOVID-057809-Nova1M/2022	3314222	3314222	3161768	3161768	2045464	64.69	3424	99.52	48	21K (Omicron)	21K (Omicron)	BA.1.1.1
MiSeq	IHUCOVID-057810-MiSeq1M/2022	63352	63521	60374	60536	58136	96.04	585.65	97.98	44	21K (Omicron)	21K (Omicron)	BA.1
NovaSeq	IHUCOVID-057810-Nova1M/2022	3450306	3450306	3291592	3291592	2192630	66.61	3670	99.32	41	21K (Omicron)	21K (Omicron)	BA.1
MiSeq	IHUCOVID-057811-MiSeq1M/2022	53787	53862	51259	51330	41229	80.32	402.62	86.23	37	21K (Omicron)	21K (Omicron)	BA.1.1.1
NovaSeq	IHUCOVID-057811-Nova1M/2022	2427210	2427210	2315558	2315558	2195462	94.81	3675	93.77	31	21K (Omicron)	21K (Omicron)	BA.1.1.1
MiSeq	IHUCOVID-057812-MiSeq1M/2022	47240	47153	45020	44937	41833	93.09	422.22	95.31	39	21K (Omicron)	21K (Omicron)	BA.1.17
NovaSeq	IHUCOVID-057812-Nova1M/2022	2678092	2678092	2554900	2554900	1976376	77.36	3308	97.42	34	21K (Omicron)	21K (Omicron)	BA.1.17
MiSeq	IHUCOVID-057813-MiSeq1M/2022	60425	60737	57585	57882	53447	92.34	541.01	95.31	40	21K (Omicron)	21K (Omicron)	BA.1.17.2
NovaSeq	IHUCOVID-057813-Nova1M/2022	2997578	2997578	2859689	2859689	2053680	71.81	3438	98.9	45	21K (Omicron)	21K (Omicron)	BA.1.17.2
MiSeq	IHUCOVID-057814-MiSeq1M/2022	58334	58460	55592	55712	53337	95.74	526.84	93.35	46	21K (Omicron)	21K (Omicron)	BA.1
NovaSeq	IHUCOVID-057814-Nova1M/2022	2647760	2647760	2525963	2525963	1650606	65.35	2763	96.07	36	21K (Omicron)	21K (Omicron)	BA.1
MiSeq	IHUCOVID-057815-MiSeq1M/2022	58182	58315	55447	55574	53385	96.06	539.31	95.71	41	21K (Omicron)	21K (Omicron)	BA.1.1.1
NovaSeq	IHUCOVID-057815-Nova1M/2022	3063052	3063052	2922152	2922152	2008844	68.75	3363	98.28	43	21K (Omicron)	21K (Omicron)	BA.1.1.1
MiSeq	IHUCOVID-057816-MiSeq1M/2022	46040	46135	43876	43967	23021	52.36	233.6	88.56	41	21K (Omicron)	21K (Omicron)	BA.1.8
NovaSeq	IHUCOVID-057816-Nova1M/2022	2297806	2297806	2192107	2192107	1544972	70.48	2586	93.94	35	21K (Omicron)	21K (Omicron)	BA.1.8
MiSeq	IHUCOVID-057817-MiSeq1M/2022	48849	48803	46553	46509	44813	96.35	459.3	95.84	39	21K (Omicron)	21K (Omicron)	BA.1.13
NovaSeq	IHUCOVID-057817-Nova1M/2022	2930550	2930550	2795745	2795745	1988650	71.13	3329	98.81	44	21K (Omicron)	21K (Omicron)	BA.1.13
MiSeq	IHUCOVID-057818-MiSeq1M/2022	64786	65150	61741	62088	57818	93.12	586.95	97.33	40	21K (Omicron)	21K (Omicron)	BA.1.17
NovaSeq	IHUCOVID-057818-Nova1M/2022	2886628	2886628	2753843	2753843	1956416	71.04	3275	99.32	44	21K (Omicron)	21K (Omicron)	BA.1.17
MiSeq	IHUCOVID-057819-MiSeq1M/2022	62864	62933	59909	59975	58257	97.14	587.62	98.29	56	21K (Omicron)	21K (Omicron)	BA.1.15.1
NovaSeq	IHUCOVID-057819-Nova1M/2022	3186822	3186822	3040228	3040228	2011162	66.15	3367	99.58	49	21K (Omicron)	21K (Omicron)	BA.1.15.1
MiSeq	IHUCOVID-057820-MiSeq1M/2022	76303	76420	72717	72828	69541	95.49	692.07	98.06	45	21K (Omicron)	21K (Omicron)	BA.1
NovaSeq	IHUCOVID-057820-Nova1M/2022	3101782	3101782	2959100	2959100	2021700	68.32	3384	99.5	45	21K (Omicron)	21K (Omicron)	BA.1
MiSeq	IHUCOVID-057821-MiSeq1M/2022	61112	61276	58240	58396	52773	90.37	532.76	97.92	41	21J (Delta)	21J (Delta)	AY.43
NovaSeq	IHUCOVID-057821-Nova1M/2022	2930274	2930274	2795481	2795481	2187942	78.27	3662	99.28	34	21J (Delta)	21J (Delta)	AY.43
MiSeq	IHUCOVID-057822-MiSeq1M/2022	58118	58446	55386	55699	51295	92.09	522.08	97.81	42	21K (Omicron)	21K (Omicron)	BA.1.1.11
NovaSeq	IHUCOVID-057822-Nova1M/2022	3165578	3165578	3019961	3019961	2076890	68.77	3477	99.53	45	21K (Omicron)	21K (Omicron)	BA.1.1.11
MiSeq	IHUCOVID-057823-MiSeq1M/2022	53599	53646	51080	51125	49871	97.55	497.57	96.68	41	21J (Delta)	21J (Delta)	B.1.617.2
NovaSeq	IHUCOVID-057823-Nova1M/2022	2358202	2358202	2249725	2249725	1549260	68.86	2593	97.83	34	21J (Delta)	21J (Delta)	B.1.617.2
MiSeq	IHUCOVID-057824-MiSeq1M/2022	45976	46112	43815	43945	38964	88.67	384.26	87.51	38	21K (Omicron)	21K (Omicron)	BA.1.18
NovaSeq	IHUCOVID-057824-Nova1M/2022	2495936	2495936	2381123	2381123	1810316	76.03	3030	92.72	32	21K (Omicron)	21K (Omicron)	BA.1.18
MiSeq	IHUCOVID-057825-MiSeq1M/2022	69684	69745	66409	66467	66457	99.98	671.91	99.81	55	21K (Omicron)	21K (Omicron)	BA.1.1.14
NovaSeq	IHUCOVID-057825-Nova1M/2022	3189132	3189132	3042432	3042432	1927346	63.35	3226	99.74	48	21K (Omicron)	21K (Omicron)	BA.1.1.14
MiSeq	IHUCOVID-057826-MiSeq1M/2022	60453	60670	57612	57819	55394	95.81	553.18	94.76	50	21K (Omicron)	21K (Omicron)	BA.1.1
NovaSeq	IHUCOVID-057826-Nova1M/2022	2762664	2762664	2635581	2635581	1720264	65.27	2880	95.76	40	21K (Omicron)	21K (Omicron)	BA.1.1
MiSeq	IHUCOVID-057827-MiSeq1M/2022	45921	46154	43763	43985	29253	66.51	280.35	80.79	41	21K (Omicron)	21K (Omicron)	BA.1
NovaSeq	IHUCOVID-057827-Nova1M/2022	2007880	2007880	1915518	1915518	1067136	55.71	1786	88.81	32	21K (Omicron)	21K (Omicron)	BA.1
MiSeq	IHUCOVID-057828-MiSeq1M/2022	50439	50644	48068	48264	42678	88.43	429.85	87.9	42	21K (Omicron)	21K (Omicron)	BA.1.17.2
NovaSeq	IHUCOVID-057828-Nova1M/2022	2661334	2661334	2538913	2538913	1880682	74.07	3148	95.03	35	21K (Omicron)	21K (Omicron)	BA.1.17.2
MiSeq	IHUCOVID-057829-MiSeq1M/2022	53309	53557	50803	51040	47815	93.68	489.82	97.35	42	21K (Omicron)	21K (Omicron)	BA.1
NovaSeq	IHUCOVID-057829-Nova1M/2022	3046776	3046776	2906624	2906624	2049714	70.52	3431	99.37	41	21K (Omicron)	21K (Omicron)	BA.1
MiSeq	IHUCOVID-057830-MiSeq1M/2022	76514	76718	72918	73112	70562	96.51	714.58	99.69	55	21K (Omicron)	21K (Omicron)	BA.1.17
NovaSeq	IHUCOVID-057830-Nova1M/2022	3427234	3427234	3269581	3269581	2170526	66.39	3633	99.68	49	21K (Omicron)	21K (Omicron)	BA.1.17
MiSeq	IHUCOVID-057831-MiSeq1M/2022	61530	61568	58638	58674	56570	96.41	566.31	97	41	21K (Omicron)	21K (Omicron)	BA.1.17
NovaSeq	IHUCOVID-057831-Nova1M/2022	3094366	3094366	2952025	2952025	2050712	69.47	3433	99.47	45	21K (Omicron)	21K (Omicron)	BA.1.17
MiSeq	IHUCOVID-057832-MiSeq1M/2022	59985	60106	57166	57281	56753	99.08	577.49	97.63	47	21K (Omicron)	21K (Omicron)	BA.1.8
NovaSeq	IHUCOVID-057832-Nova1M/2022	3124500	3124500	2980773	2980773	1799232	60.36	3012	99.24	44	21K (Omicron)	21K (Omicron)	BA.1.8
MiSeq	IHUCOVID-057833-MiSeq1M/2022	61119	61346	58246	58463	46298	79.19	457.26	90.61	39	21K (Omicron)	21K (Omicron)	BA.1.17
NovaSeq	IHUCOVID-057833-Nova1M/2022	2775022	2775022	2647371	2647371	2455420	92.75	4110	94.09	32	21K (Omicron)	21K (Omicron)	BA.1.17
MiSeq	IHUCOVID-057834-MiSeq1M/2022	68866	68895	65629	65657	60380	91.96	617.53	99.16	53	21K (Omicron)	21K (Omicron)	BA.1.14
NovaSeq	IHUCOVID-057834-Nova1M/2022	3435194	3435194	3277175	3277175	2236202	68.24	3743	99.57	44	21K (Omicron)	21K (Omicron)	BA.1.14
MiSeq	IHUCOVID-057835-MiSeq1M/2022	62924	62965	59967	60006	59914	99.85	600.84	96.68	43	21K (Omicron)	21K (Omicron)	BA.1.1
NovaSeq	IHUCOVID-057835-Nova1M/2022	3343166	3343166	3189380	3189380	1858766	58.28	3111	98.8	42	21K (Omicron)	21K (Omicron)	BA.1.1
MiSeq	IHUCOVID-057836-MiSeq1M/2022	60396	60419	57557	57579	52737	91.59	532.57	95.71	41	21K (Omicron)	21K (Omicron)	BA.1.17
NovaSeq	IHUCOVID-057836-Nova1M/2022	2752864	2752864	2626232	2626232	2016530	76.78	3376	98.38	37	21K (Omicron)	21K (Omicron)	BA.1.17
MiSeq	IHUCOVID-057837-MiSeq1M/2022	56839	56921	54168	54246	51426	94.80	523.94	95.31	41	21K (Omicron)	21K (Omicron)	BA.1.17
NovaSeq	IHUCOVID-057837-Nova1M/2022	2787846	2787846	2659605	2659605	1948316	73.26	3261	98.4	42	21K (Omicron)	21K (Omicron)	BA.1.17
MiSeq	IHUCOVID-057838-MiSeq1M/2022	25149	25030	23967	23854	12212	51.19	118.77	57.91	26	21K (Omicron)	21K (Omicron)	BA.1.17
NovaSeq	IHUCOVID-057838-Nova1M/2022	2051848	2051848	1957463	1957463	1401789	71.61	2346	74.74	30	21K (Omicron)	21K (Omicron)	BA.1.17
MiSeq	IHUCOVID-057839-MiSeq1M/2022	56782	57038	54113	54357	52036	95.73	523.34	99.18	57	21K (Omicron)	21K (Omicron)	BA.1.17
NovaSeq	IHUCOVID-057839-Nova1M/2022	3132520	3132520	2988424	2988424	2125198	71.11	3557	99.68	47	21K (Omicron)	21K (Omicron)	BA.1.17
MiSeq	IHUCOVID-057840-MiSeq1M/2022	53612	53680	51092	51157	50768	99.24	509.64	97.79	47	21K (Omicron)	21K (Omicron)	BA.1.1.1
NovaSeq	IHUCOVID-057840-Nova1M/2022	2728786	2728786	2603262	2603262	1737334	66.74	2908	99.58	50	21K (Omicron)	21K (Omicron)	BA.1.1.1
MiSeq	IHUCOVID-057841-MiSeq1M/2022	58565	58722	55812	55962	29734	53.13	293.79	85.68	36	21K (Omicron)	21K (Omicron)	BA.1.16
NovaSeq	IHUCOVID-057841-Nova1M/2022	2113832	2113832	2016596	2016596	1421830	70.51	2380	92.85	32	21K (Omicron)	21K (Omicron)	BA.1.16
MiSeq	IHUCOVID-057842-MiSeq1M/2022	65355	65800	62283	62707	60700	96.80	620.92	97.23	46	21K (Omicron)	21K (Omicron)	BA.1.1.1
NovaSeq	IHUCOVID-057842-Nova1M/2022	3038066	3038066	2898315	2898315	1807090	62.35	3025	99.49	47	21K (Omicron)	21K (Omicron)	BA.1.1.1
MiSeq	IHUCOVID-057843-MiSeq1M/2022	54011	54071	51472	51530	44795	86.93	437.47	87.33	39	21K (Omicron)	21K (Omicron)	BA.1.17
NovaSeq	IHUCOVID-057843-Nova1M/2022	2466942	2466942	2353463	2353463	1853420	78.75	3102	94.12	32	21K (Omicron)	21K (Omicron)	BA.1.17
MiSeq	IHUCOVID-057844-MiSeq1M/2022	27464	27298	26173	26015	22638	87.02	229.85	82.13	35	21K (Omicron)	21K (Omicron)	BA.1.1
NovaSeq	IHUCOVID-057844-Nova1M/2022	2347158	2347158	2239189	2239189	1950090	87.09	3264	92.79	30	21K (Omicron)	21K (Omicron)	BA.1.1
MiSeq	IHUCOVID-057845-MiSeq1M/2022	57395	57408	54697	54710	38881	71.07	393.27	92.15	40	21K (Omicron)	21K (Omicron)	BA.1.17.2
NovaSeq	IHUCOVID-057845-Nova1M/2022	2905200	2905200	2771561	2771561	1546101	55.78	2588	95.12	34	21K (Omicron)	21K (Omicron)	BA.1.17.2
MiSeq	IHUCOVID-057846-MiSeq1M/2022	33981	33955	32384	32359	199	0.61	1.86	1.22	2	VAR_IND	VAR_IND	Unassigned
NovaSeq	IHUCOVID-057846-Nova1M/2022	2031100	2031100	1937669	1937669	182710	9.43	612	1.67	3	VAR_IND	VAR_IND	Unassigned
MiSeq	IHUCOVID-057847-MiSeq1M/2022	32892	32878	31346	31333	30661	97.86	323.18	95.6	39	21K (Omicron)	21K (Omicron)	BA.1.1.1
NovaSeq	IHUCOVID-057847-Nova1M/2022	2302350	2302350	2196442	2196442	1674184	76.22	2802	98.17	42	21K (Omicron)	21K (Omicron)	BA.1.1.1
MiSeq	IHUCOVID-057849-MiSeq1M/2022	49966	49945	47618	47598	47457	99.70	489.62	99.92	35	21I (Delta)	21I (Delta)	AY.9.2
NovaSeq	IHUCOVID-057849-Nova1M/2022	2961024	2961024	2824817	2824817	1901510	67.31	3183	99.92	27	21I (Delta)	21I (Delta)	AY.9.2
MiSeq	IHUCOVID-057850-MiSeq1M/2022	39719	39826	37852	37954	31491	82.97	321.55	91.16	40	21K (Omicron)	21K (Omicron)	BA.1.18
NovaSeq	IHUCOVID-057850-Nova1M/2022	2379606	2379606	2270144	2270144	2024930	89.20	3390	94.54	34	21K (Omicron)	21K (Omicron)	BA.1.18
MiSeq	IHUCOVID-057851-MiSeq1M/2022	60981	61083	58115	58212	57213	98.28	597.99	97.73	50	21K (Omicron)	21K (Omicron)	BA.1.17
NovaSeq	IHUCOVID-057851-Nova1M/2022	3159360	3159360	3014029	3014029	1878934	62.34	3145	99.41	46	21K (Omicron)	21K (Omicron)	BA.1.17
MiSeq	IHUCOVID-057852-MiSeq1M/2022	32667	32795	31132	31254	28417	90.92	311.17	97.97	43	21K (Omicron)	21K (Omicron)	BA.1.18
NovaSeq	IHUCOVID-057852-Nova1M/2022	1979308	1979308	1888260	1888260	1614880	85.52	2703	99.66	46	21K (Omicron)	21K (Omicron)	BA.1.18
MiSeq	IHUCOVID-057853-MiSeq1M/2022	40533	40759	38628	38843	30956	79.70	309.83	86.59	36	21K (Omicron)	21K (Omicron)	BA.1.18
NovaSeq	IHUCOVID-057853-Nova1M/2022	2477748	2477748	2363772	2363772	2092992	88.54	3504	92.01	32	21K (Omicron)	21K (Omicron)	BA.1.18
MiSeq	IHUCOVID-057854-MiSeq1M/2022	51402	51416	48986	48999	40673	83.01	417.41	96.1	41	21J (Delta)	21J (Delta)	AY.43
NovaSeq	IHUCOVID-057854-Nova1M/2022	2293090	2293090	2187608	2187608	2149732	98.27	3598	97.46	32	21J (Delta)	21J (Delta)	AY.43
MiSeq	IHUCOVID-057855-MiSeq1M/2022	65634	65878	62549	62782	62342	99.30	635.24	98.74	55	21K (Omicron)	21K (Omicron)	BA.1.18
NovaSeq	IHUCOVID-057855-Nova1M/2022	3301160	3301160	3149307	3149307	1939844	61.60	3247	99.65	48	21K (Omicron)	21K (Omicron)	BA.1.18
MiSeq	IHUCOVID-057856-MiSeq1M/2022	65004	65206	61949	62141	61248	98.56	636.61	99.65	58	21K (Omicron)	21K (Omicron)	BA.1.17
NovaSeq	IHUCOVID-057856-Nova1M/2022	3411528	3411528	3254598	3254598	2103402	64.63	3521	99.92	50	21K (Omicron)	21K (Omicron)	BA.1.17
MiSeq	IHUCOVID-057857-MiSeq1M/2022	42548	42657	40548	40652	33010	81.20	344.11	95.31	40	21K (Omicron)	21K (Omicron)	BA.1
NovaSeq	IHUCOVID-057857-Nova1M/2022	2422662	2422662	2311220	2311220	1179033	51.01	1974	97.18	35	21K (Omicron)	21K (Omicron)	BA.1
MiSeq	IHUCOVID-057858-MiSeq1M/2022	63423	63441	60442	60459	55437	91.69	567.18	97.08	45	21K (Omicron)	21K (Omicron)	BA.1.17.2
NovaSeq	IHUCOVID-057858-Nova1M/2022	2813470	2813470	2684050	2684050	2177542	81.13	3645	99.34	47	21K (Omicron)	21K (Omicron)	BA.1.17.2
MiSeq	IHUCOVID-057859-MiSeq1M/2022	30440	30623	29009	29184	14007	48.00	144.99	73.49	31	21K (Omicron)	21K (Omicron)	BA.1.17
NovaSeq	IHUCOVID-057859-Nova1M/2022	1902090	1902090	1814594	1814594	1325857	73.07	2219	84.78	31	21K (Omicron)	21K (Omicron)	BA.1.17
MiSeq	IHUCOVID-057860-MiSeq1M/2022	64101	64216	61088	61198	60016	98.07	621.48	97.75	45	21K (Omicron)	21K (Omicron)	BA.1.17
NovaSeq	IHUCOVID-057860-Nova1M/2022	3308476	3308476	3156286	3156286	1975318	62.58	3307	99.48	49	21K (Omicron)	21K (Omicron)	BA.1.17
MiSeq	IHUCOVID-057861-MiSeq1M/2022	49490	49790	47164	47450	45673	96.26	473.75	95.31	40	21K (Omicron)	21K (Omicron)	BA.1.17
NovaSeq	IHUCOVID-057861-Nova1M/2022	2311424	2311424	2205098	2205098	1551432	70.36	2597	97.92	44	21K (Omicron)	21K (Omicron)	BA.1.17
MiSeq	IHUCOVID-057863-MiSeq1M/2022	60659	60768	57808	57912	56564	97.67	578.29	95.53	44	21K (Omicron)	21K (Omicron)	BA.1.1.1
NovaSeq	IHUCOVID-057863-Nova1M/2022	2831822	2831822	2701558	2701558	1886988	69.85	3159	98.7	42	21K (Omicron)	21K (Omicron)	BA.1.1.1
MiSeq	IHUCOVID-057864-MiSeq1M/2022	56408	56438	53757	53785	51883	96.46	531.05	96.24	48	21K (Omicron)	21K (Omicron)	BA.1.17
NovaSeq	IHUCOVID-057864-Nova1M/2022	2900814	2900814	2767377	2767377	1973648	71.32	3304	97.5	42	21K (Omicron)	21K (Omicron)	BA.1.17
MiSeq	IHUCOVID-057865-MiSeq1M/2022	60616	60775	57767	57919	53327	92.07	542.1	94.69	43	21K (Omicron)	21K (Omicron)	BA.1.17
NovaSeq	IHUCOVID-057865-Nova1M/2022	2593104	2593104	2473821	2473821	1916558	77.47	3208	96.24	38	21K (Omicron)	21K (Omicron)	BA.1.17
MiSeq	IHUCOVID-057866-MiSeq1M/2022	54052	54116	51512	51573	49805	96.57	513.0	95.43	41	21K (Omicron)	21K (Omicron)	BA.1.18
NovaSeq	IHUCOVID-057866-Nova1M/2022	2754320	2754320	2627621	2627621	1885470	71.76	3156	98.79	46	21K (Omicron)	21K (Omicron)	BA.1.18
MiSeq	IHUCOVID-057868-MiSeq1M/2022	49562	49623	47233	47291	40857	86.39	412.45	90.77	38	21K (Omicron)	21K (Omicron)	BA.1.17
NovaSeq	IHUCOVID-057868-Nova1M/2022	2333632	2333632	2226285	2226285	1951100	87.64	3266	95.78	36	21K (Omicron)	21K (Omicron)	BA.1.17
MiSeq	IHUCOVID-057869-MiSeq1M/2022	30333	30305	28907	28881	26844	92.95	281.37	93.18	38	21K (Omicron)	21K (Omicron)	BA.1.17
NovaSeq	IHUCOVID-057869-Nova1M/2022	2314358	2314358	2207898	2207898	1792164	81.17	3000	95.12	32	21K (Omicron)	21K (Omicron)	BA.1.17
MiSeq	IHUCOVID-057870-MiSeq1M/2022	45808	45990	43655	43828	20140	45.95	194.97	76.55	36	21K (Omicron)	21K (Omicron)	BA.1.1.14
NovaSeq	IHUCOVID-057870-Nova1M/2022	2675228	2675228	2552168	2552168	1878349	73.60	3144	86.61	30	21K (Omicron)	21K (Omicron)	BA.1.1.14
MiSeq	IHUCOVID-057871-MiSeq1M/2022	51790	51943	49356	49502	44086	89.06	451.17	95.6	42	21K (Omicron)	21K (Omicron)	BA.1
NovaSeq	IHUCOVID-057871-Nova1M/2022	2364682	2364682	2255907	2255907	1928762	85.50	3229	96.8	34	21K (Omicron)	21K (Omicron)	BA.1
MiSeq	IHUCOVID-057872-MiSeq1M/2022	50553	50690	48177	48308	39849	82.49	401.93	90.13	41	21K (Omicron)	21K (Omicron)	BA.1.17.2
NovaSeq	IHUCOVID-057872-Nova1M/2022	2751196	2751196	2624641	2624641	2354754	89.72	3942	94.05	34	21K (Omicron)	21K (Omicron)	BA.1.17.2
MiSeq	IHUCOVID-057873-MiSeq1M/2022	29402	29444	28020	28060	10518	37.48	106.37	56.68	21	21K (Omicron)	21K (Omicron)	BA.1
NovaSeq	IHUCOVID-057873-Nova1M/2022	2201686	2201686	2100408	2100408	1650182	78.56	2762	67.28	22	21K (Omicron)	21K (Omicron)	BA.1
MiSeq	IHUCOVID-057874-MiSeq1M/2022	49377	49442	47056	47118	46264	98.19	492.04	97.76	49	21K (Omicron)	21K (Omicron)	BA.1.17.2
NovaSeq	IHUCOVID-057874-Nova1M/2022	2833238	2833238	2702909	2702909	1807574	66.88	3026	99.59	47	21K (Omicron)	21K (Omicron)	BA.1.17.2
MiSeq	IHUCOVID-057875-MiSeq1M/2022	55251	55411	52654	52807	51531	97.58	533.76	99.27	58	21K (Omicron)	21K (Omicron)	BA.1.15.1
NovaSeq	IHUCOVID-057875-Nova1M/2022	2581862	2581862	2463096	2463096	1741834	70.72	2916	99.39	46	21K (Omicron)	21K (Omicron)	BA.1.15.1
MiSeq	IHUCOVID-057876-MiSeq1M/2022	49866	49988	47522	47639	44563	93.54	453.09	96.94	50	21J (Delta)	21J (Delta)	AY.34
NovaSeq	IHUCOVID-057876-Nova1M/2022	2324702	2324702	2217766	2217766	1728108	77.92	2893	97.51	36	21J (Delta)	21J (Delta)	AY.34.1
MiSeq	IHUCOVID-057877-MiSeq1M/2022	31539	31546	30057	30063	5887	19.58	56.41	25.72	7	VAR_IND	VAR_IND	Unassigned
NovaSeq	IHUCOVID-057877-Nova1M/2022	2285876	2285876	2180726	2180726	116955	5.36	392	28.41	8	VAR_IND	VAR_IND	Unassigned
MiSeq	IHUCOVID-057878-MiSeq1M/2022	46977	47242	44769	45022	34918	77.56	375.33	93.28	43	21K (Omicron)	21K (Omicron)	BA.1.17
NovaSeq	IHUCOVID-057878-Nova1M/2022	2317726	2317726	2211111	2211111	1905200	86.16	3189	95.43	35	21K (Omicron)	21K (Omicron)	BA.1.17
MiSeq	IHUCOVID-057879-MiSeq1M/2022	44963	44985	42850	42871	42478	99.08	442.82	97.04	45	21K (Omicron)	21K (Omicron)	BA.1.17.2
NovaSeq	IHUCOVID-057879-Nova1M/2022	2487310	2487310	2372894	2372894	1767686	74.49	2959	99.49	46	21K (Omicron)	21K (Omicron)	BA.1.17
MiSeq	IHUCOVID-057880-MiSeq1M/2022	52060	52134	49613	49684	48584	97.79	499.56	97.83	45	21K (Omicron)	21K (Omicron)	BA.1.1.1
NovaSeq	IHUCOVID-057880-Nova1M/2022	2296866	2296866	2191210	2191210	1697374	77.46	2841	99.35	45	21K (Omicron)	21K (Omicron)	BA.1.1.1
MiSeq	IHUCOVID-057881-MiSeq1M/2022	36502	36460	34786	34746	34532	99.38	361.98	95.31	39	21K (Omicron)	21K (Omicron)	BA.1.18
NovaSeq	IHUCOVID-057881-Nova1M/2022	2583640	2583640	2464793	2464793	1735272	70.40	2905	99.12	45	21K (Omicron)	21K (Omicron)	BA.1.18
MiSeq	IHUCOVID-057882-MiSeq1M/2022	30790	30743	29343	29298	28733	98.07	303.74	95.93	39	21K (Omicron)	21K (Omicron)	BA.1.1.1
NovaSeq	IHUCOVID-057882-Nova1M/2022	2428696	2428696	2316976	2316976	1725730	74.48	2889	98.9	43	21K (Omicron)	21K (Omicron)	BA.1.1.1
MiSeq	IHUCOVID-057883-MiSeq1M/2022	56197	56489	53556	53834	40965	76.10	421.12	96.66	50	21J (Delta)	21J (Delta)	AY.4.2.3
NovaSeq	IHUCOVID-057883-Nova1M/2022	2589540	2589540	2470421	2470421	1315312	53.24	2202	97.61	41	21J (Delta)	21J (Delta)	AY.4.2.3
MiSeq	IHUCOVID-057885-MiSeq1M/2022	37910	38013	36128	36226	34767	95.97	369.98	99.15	53	21K (Omicron)	21K (Omicron)	BA.1.1
NovaSeq	IHUCOVID-057885-Nova1M/2022	2881396	2881396	2748852	2748852	2136642	77.73	3577	99.92	49	21K (Omicron)	21K (Omicron)	BA.1.1
MiSeq	IHUCOVID-057886-MiSeq1M/2022	61034	61193	58165	58317	57954	99.38	594.87	99.65	57	21K (Omicron)	21K (Omicron)	BA.1.1.1
NovaSeq	IHUCOVID-057886-Nova1M/2022	2773982	2773982	2646379	2646379	1803610	68.15	3019	99.59	47	21K (Omicron)	21K (Omicron)	BA.1.1.1
MiSeq	IHUCOVID-057887-MiSeq1M/2022	25041	25072	23864	23894	21358	89.39	220.07	85.34	38	21K (Omicron)	21K (Omicron)	BA.1.13
NovaSeq	IHUCOVID-057887-Nova1M/2022	2121780	2121780	2024178	2024178	1729784	85.46	2896	94	34	21K (Omicron)	21K (Omicron)	BA.1.13
MiSeq	IHUCOVID-057888-MiSeq1M/2022	41121	41036	39188	39107	38916	99.51	407.27	97.3	45	21K (Omicron)	21K (Omicron)	BA.1.17.2
NovaSeq	IHUCOVID-057888-Nova1M/2022	2634066	2634066	2512899	2512899	1819366	72.40	3045	99.41	47	21K (Omicron)	21K (Omicron)	BA.1.17.2
MiSeq	IHUCOVID-057889-MiSeq1M/2022	63333	63672	60356	60679	57318	94.46	588.57	98.05	48	21K (Omicron)	21K (Omicron)	BA.1.17
NovaSeq	IHUCOVID-057889-Nova1M/2022	3142812	3142812	2998243	2998243	2177692	72.63	3645	99.67	46	21K (Omicron)	21K (Omicron)	BA.1.17
MiSeq	IHUCOVID-057890-MiSeq1M/2022	53578	53708	51060	51184	45430	88.76	470.19	95.84	41	21K (Omicron)	21K (Omicron)	BA.1.17.2
NovaSeq	IHUCOVID-057890-Nova1M/2022	2403966	2403966	2293384	2293384	2020832	88.12	3383	98.25	40	21K (Omicron)	21K (Omicron)	BA.1.17.2
MiSeq	IHUCOVID-057891-MiSeq1M/2022	41602	41638	39647	39681	38326	96.59	400.53	95.9	40	21K (Omicron)	21K (Omicron)	BA.1
NovaSeq	IHUCOVID-057891-Nova1M/2022	2439882	2439882	2327647	2327647	1776502	76.32	2974	99.16	43	21K (Omicron)	21K (Omicron)	BA.1
MiSeq	IHUCOVID-057892-MiSeq1M/2022	39920	40075	38044	38191	37021	96.94	389.34	96	39	21K (Omicron)	21K (Omicron)	BA.1.1.1
NovaSeq	IHUCOVID-057892-Nova1M/2022	2839658	2839658	2709034	2709034	1924588	71.04	3222	99.42	45	21K (Omicron)	21K (Omicron)	BA.1.1.1
MiSeq	IHUCOVID-057893-MiSeq1M/2022	49271	49481	46955	47155	46107	97.78	477.58	96.01	40	21K (Omicron)	21K (Omicron)	BA.1.1
NovaSeq	IHUCOVID-057893-Nova1M/2022	2898282	2898282	2764961	2764961	1954786	70.70	3272	99.57	45	21K (Omicron)	21K (Omicron)	BA.1.1
MiSeq	IHUCOVID-057894-MiSeq1M/2022	52970	53106	50480	50610	43261	85.48	441.53	94.86	40	21K (Omicron)	21K (Omicron)	BA.1
NovaSeq	IHUCOVID-057894-Nova1M/2022	2126226	2126226	2028420	2028420	1864462	91.92	3121	95.94	32	21K (Omicron)	21K (Omicron)	BA.1
MiSeq	IHUCOVID-057895-MiSeq1M/2022	40777	40995	38860	39068	38952	99.70	409.92	96.67	48	21K (Omicron)	21K (Omicron)	BA.1.1
NovaSeq	IHUCOVID-057895-Nova1M/2022	2698950	2698950	2574798	2574798	1811414	70.35	3032	99.58	46	21K (Omicron)	21K (Omicron)	BA.1.1
MiSeq	IHUCOVID-057896-MiSeq1M/2022	47670	47822	45430	45574	43884	96.29	443.15	95.01	41	21K (Omicron)	21K (Omicron)	BA.1.18
NovaSeq	IHUCOVID-057896-Nova1M/2022	2399322	2399322	2288953	2288953	1578872	68.98	2643	96.92	34	21K (Omicron)	21K (Omicron)	BA.1.18
MiSeq	IHUCOVID-057897-MiSeq1M/2022	66115	66369	63008	63250	56635	89.54	577.78	95.5	41	21K (Omicron)	21K (Omicron)	BA.1.18
NovaSeq	IHUCOVID-057897-Nova1M/2022	2476150	2476150	2362247	2362247	2040252	86.37	3415	97.76	42	21K (Omicron)	21K (Omicron)	BA.1.18
MiSeq	IHUCOVID-057899-MiSeq1M/2022	47849	48061	45600	45802	45194	98.67	472.87	98.3	51	21K (Omicron)	21K (Omicron)	BA.1.1.1
NovaSeq	IHUCOVID-057899-Nova1M/2022	2655366	2655366	2533219	2533219	1780404	70.28	2980	99.58	48	21K (Omicron)	21K (Omicron)	BA.1.1.1
MiSeq	IHUCOVID-057900-MiSeq1M/2022	48188	48468	45923	46190	34303	74.26	349.34	89.78	40	21K (Omicron)	21K (Omicron)	BA.1.17
NovaSeq	IHUCOVID-057900-Nova1M/2022	2570420	2570420	2452181	2452181	1252791	51.09	2097	95.64	32	21K (Omicron)	21K (Omicron)	BA.1.17
MiSeq	IHUCOVID-057902-MiSeq1M/2022	58007	58195	55281	55460	54453	98.18	555.0	98.6	47	21K (Omicron)	21K (Omicron)	BA.1.15.1
NovaSeq	IHUCOVID-057902-Nova1M/2022	2998640	2998640	2860703	2860703	1981046	69.25	3316	99.68	47	21K (Omicron)	21K (Omicron)	BA.1.15.1
MiSeq	IHUCOVID-057903-MiSeq1M/2022	48842	48916	46546	46617	39101	83.88	397.17	93.75	42	21K (Omicron)	21K (Omicron)	BA.1.15
NovaSeq	IHUCOVID-057903-Nova1M/2022	2132198	2132198	2034117	2034117	1890264	92.93	3164	96.36	34	21K (Omicron)	21K (Omicron)	BA.1.15
MiSeq	IHUCOVID-057904-MiSeq1M/2022	42785	42871	40774	40856	21982	53.80	214.34	73.78	33	21K (Omicron)	21K (Omicron)	BA.1
NovaSeq	IHUCOVID-057904-Nova1M/2022	2214980	2214980	2113091	2113091	1458162	69.01	2441	83.81	33	21K (Omicron)	21K (Omicron)	BA.1.13
MiSeq	IHUCOVID-057905-MiSeq1M/2022	52659	52760	50184	50280	41941	83.41	420.54	90.56	39	21K (Omicron)	21K (Omicron)	BA.1.17
NovaSeq	IHUCOVID-057905-Nova1M/2022	2877454	2877454	2745091	2745091	2315560	84.35	3876	94.36	32	21K (Omicron)	21K (Omicron)	BA.1.17
MiSeq	IHUCOVID-057906-MiSeq1M/2022	27718	27775	26415	26470	18621	70.35	195.96	84.75	39	21K (Omicron)	21K (Omicron)	BA.1.17.2
NovaSeq	IHUCOVID-057906-Nova1M/2022	2231264	2231264	2128626	2128626	1228294	57.70	2056	93.05	33	21K (Omicron)	21K (Omicron)	BA.1.17.2
MiSeq	IHUCOVID-057909-MiSeq1M/2022	54004	54124	51466	51580	47141	91.39	483.44	95.64	41	21K (Omicron)	21K (Omicron)	BA.1
NovaSeq	IHUCOVID-057909-Nova1M/2022	2562840	2562840	2444949	2444949	1977494	80.88	3310	98.63	40	21K (Omicron)	21K (Omicron)	BA.1.1
MiSeq	IHUCOVID-057910-MiSeq1M/2022	53243	53282	50741	50778	49646	97.77	515.58	96.15	47	21K (Omicron)	21K (Omicron)	BA.1.1
NovaSeq	IHUCOVID-057910-Nova1M/2022	2561128	2561128	2443316	2443316	1768408	72.38	2960	99.26	48	21K (Omicron)	21K (Omicron)	BA.1.1
MiSeq	IHUCOVID-057913-MiSeq1M/2022	53026	52938	50534	50450	48844	96.82	507.12	97.7	40	21K (Omicron)	21K (Omicron)	BA.1.16
NovaSeq	IHUCOVID-057913-Nova1M/2022	2523458	2523458	2407379	2407379	1859810	77.25	3113	99.67	45	21K (Omicron)	21K (Omicron)	BA.1.16
MiSeq	IHUCOVID-057914-MiSeq1M/2022	37173	37221	35426	35472	2090	5.89	20.0	7.33	3	VAR_IND	VAR_IND	Unassigned
NovaSeq	IHUCOVID-057914-Nova1M/2022	2030132	2030132	1936746	1936746	128920	6.66	432	7.46	1	VAR_IND	VAR_IND	Unassigned
MiSeq	IHUCOVID-057915-MiSeq1M/2022	37428	37490	35669	35728	33447	93.62	342.58	91.05	39	21K (Omicron)	21K (Omicron)	BA.1.17
NovaSeq	IHUCOVID-057915-Nova1M/2022	2720592	2720592	2595445	2595445	1882046	72.51	3150	95.16	32	21K (Omicron)	21K (Omicron)	BA.1.17
MiSeq	IHUCOVID-057916-MiSeq1M/2022	38931	38992	37101	37159	10421	28.04	100.71	58.19	30	21K (Omicron)	21K (Omicron)	BA.1.18
NovaSeq	IHUCOVID-057916-Nova1M/2022	1916386	1916386	1828232	1828232	1593161	87.14	2667	68.27	29	21K (Omicron)	21K (Omicron)	BA.1.18
MiSeq	IHUCOVID-057918-MiSeq1M/2022	33641	33648	32060	32067	29082	90.69	307.46	95.4	41	21K (Omicron)	21K (Omicron)	BA.1.17
NovaSeq	IHUCOVID-057918-Nova1M/2022	2283906	2283906	2178846	2178846	1886068	86.56	3157	97.09	35	21K (Omicron)	21K (Omicron)	BA.1.17
MiSeq	IHUCOVID-057919-MiSeq1M/2022	49205	49330	46892	47011	41074	87.37	423.07	95.33	41	21K (Omicron)	21K (Omicron)	BA.1.17
NovaSeq	IHUCOVID-057919-Nova1M/2022	2380470	2380470	2270968	2270968	2116598	93.20	3543	97.46	41	21K (Omicron)	21K (Omicron)	BA.1.17
MiSeq	IHUCOVID-057920-MiSeq1M/2022	41394	41505	39448	39554	38347	96.95	396.02	94.87	41	21K (Omicron)	21K (Omicron)	BA.1.16
NovaSeq	IHUCOVID-057920-Nova1M/2022	2429322	2429322	2317573	2317573	1678568	72.43	2810	97.79	36	21K (Omicron)	21K (Omicron)	BA.1.16
MiSeq	IHUCOVID-057921-MiSeq1M/2022	51190	51404	48784	48988	44414	90.66	467.56	97.36	44	21K (Omicron)	21K (Omicron)	BA.1
NovaSeq	IHUCOVID-057921-Nova1M/2022	2790254	2790254	2661902	2661902	2026054	76.11	3391	99.16	43	21K (Omicron)	21K (Omicron)	BA.1
MiSeq	IHUCOVID-057922-MiSeq1M/2022	51594	51796	49169	49362	46511	94.22	482.54	96.37	42	21K (Omicron)	21K (Omicron)	BA.1.17
NovaSeq	IHUCOVID-057922-Nova1M/2022	2473468	2473468	2359688	2359688	1755010	74.37	2938	98.6	40	21K (Omicron)	21K (Omicron)	BA.1.17
MiSeq	IHUCOVID-057924-MiSeq1M/2022	55794	55862	53172	53236	52124	97.91	537.21	98.42	43	21K (Omicron)	21K (Omicron)	BA.1.17
NovaSeq	IHUCOVID-057924-Nova1M/2022	2715302	2715302	2590398	2590398	1819690	70.25	3046	99.68	46	21K (Omicron)	21K (Omicron)	BA.1.17
MiSeq	IHUCOVID-057925-MiSeq1M/2022	57980	58280	55255	55541	54811	98.69	568.98	99.14	49	21K (Omicron)	21K (Omicron)	BA.1.18
NovaSeq	IHUCOVID-057925-Nova1M/2022	3103518	3103518	2960756	2960756	1922212	64.92	3218	99.92	48	21K (Omicron)	21K (Omicron)	BA.1.18
MiSeq	IHUCOVID-057926-MiSeq1M/2022	31690	31759	30201	30266	29278	96.74	306.34	95.42	41	21K (Omicron)	21K (Omicron)	BA.1.17.2
NovaSeq	IHUCOVID-057926-Nova1M/2022	1906970	1906970	1819249	1819249	1486648	81.72	2489	98.81	41	21K (Omicron)	21K (Omicron)	BA.1.17.2
MiSeq	IHUCOVID-057927-MiSeq1M/2022	56072	56137	53437	53499	51578	96.41	531.65	95.96	39	21K (Omicron)	21K (Omicron)	BA.1
NovaSeq	IHUCOVID-057927-Nova1M/2022	2705842	2705842	2581373	2581373	1933516	74.90	3237	99.03	42	21K (Omicron)	21K (Omicron)	BA.1
MiSeq	IHUCOVID-057928-MiSeq1M/2022	39278	39338	37432	37489	32697	87.22	343.45	97.46	39	21J (Delta)	21J (Delta)	AY.43
NovaSeq	IHUCOVID-057928-Nova1M/2022	2240250	2240250	2137199	2137199	2019808	94.51	3381	99.25	34	21J (Delta)	21J (Delta)	AY.43
MiSeq	IHUCOVID-057929-MiSeq1M/2022	48413	48704	46138	46415	29551	63.67	297.39	85.78	38	21K (Omicron)	21K (Omicron)	BA.1
NovaSeq	IHUCOVID-057929-Nova1M/2022	2421574	2421574	2310182	2310182	1350812	58.47	2261	92.55	32	21K (Omicron)	21K (Omicron)	BA.1
MiSeq	IHUCOVID-057930-MiSeq1M/2022	63130	63232	60163	60260	60056	99.66	615.9	99.57	53	21K (Omicron)	21K (Omicron)	BA.1
NovaSeq	IHUCOVID-057930-Nova1M/2022	3400414	3400414	3243995	3243995	2102678	64.82	3520	99.82	45	21K (Omicron)	21K (Omicron)	BA.1
MiSeq	IHUCOVID-057931-MiSeq1M/2022	29420	29373	28037	27992	20980	74.95	210.53	79.15	33	21K (Omicron)	21K (Omicron)	BA.1.1.1
NovaSeq	IHUCOVID-057931-Nova1M/2022	2161946	2161946	2062496	2062496	1105137	53.58	1850	88.74	30	21K (Omicron)	21K (Omicron)	BA.1.1.1
MiSeq	IHUCOVID-057932-MiSeq1M/2022	40459	40362	38557	38465	37743	98.12	404.52	98.26	48	21J (Delta)	21J (Delta)	AY.109
NovaSeq	IHUCOVID-057932-Nova1M/2022	2508514	2508514	2393122	2393122	1731032	72.33	2898	99.51	35	21J (Delta)	21J (Delta)	AY.109
MiSeq	IHUCOVID-057933-MiSeq1M/2022	55708	55769	53090	53148	50894	95.76	515.44	96.45	45	21K (Omicron)	21K (Omicron)	BA.1
NovaSeq	IHUCOVID-057933-Nova1M/2022	2588094	2588094	2469042	2469042	1773704	71.84	2969	98.12	39	21K (Omicron)	21K (Omicron)	BA.1
MiSeq	IHUCOVID-057952-MiSeq1M/2022	40544	40530	38638	38625	37616	97.39	395.58	99.28	52	21K (Omicron)	21K (Omicron)	BA.1.1.1
NovaSeq	IHUCOVID-057952-Nova1M/2022	2677372	2677372	2554213	2554213	2012952	78.81	3370	99.84	47	21K (Omicron)	21K (Omicron)	BA.1.1.1
MiSeq	IHUCOVID-057963-MiSeq1M/2022	60604	60743	57756	57888	57473	99.28	590.11	98.58	47	21K (Omicron)	21K (Omicron)	BA.1.1
NovaSeq	IHUCOVID-057963-Nova1M/2022	3186502	3186502	3039923	3039923	1988834	65.42	3329	99.84	47	21K (Omicron)	21K (Omicron)	BA.1.1
MiSeq	IHUCOVID-057964-MiSeq1M/2022	61511	61815	58620	58910	57137	96.99	587.81	98.43	50	21K (Omicron)	21K (Omicron)	BA.1.17
NovaSeq	IHUCOVID-057964-Nova1M/2022	3096394	3096394	2953960	2953960	2007628	67.96	3361	99.41	44	21K (Omicron)	21K (Omicron)	BA.1.17
MiSeq	IHUCOVID-057966-MiSeq1M/2022	41172	41137	39237	39204	35517	90.60	367.35	95.59	42	21K (Omicron)	21K (Omicron)	BA.1.1.1
NovaSeq	IHUCOVID-057966-Nova1M/2022	2290232	2290232	2184881	2184881	1889200	86.47	3162	97.12	39	21K (Omicron)	21K (Omicron)	BA.1.1.1
MiSeq	IHUCOVID-057967-MiSeq1M/2022	50431	50568	48061	48191	45657	94.74	475.31	96.45	47	21K (Omicron)	21K (Omicron)	BA.1.1.1
NovaSeq	IHUCOVID-057967-Nova1M/2022	2807248	2807248	2678115	2678115	1995754	74.52	3341	99.34	45	21K (Omicron)	21K (Omicron)	BA.1.1.1
MiSeq	IHUCOVID-057971-MiSeq1M/2022	48080	48027	45820	45770	45067	98.46	484.04	99.62	55	21K (Omicron)	21K (Omicron)	BA.1.18
NovaSeq	IHUCOVID-057971-Nova1M/2022	2590500	2590500	2471337	2471337	1757202	71.10	2941	99.92	48	21K (Omicron)	21K (Omicron)	BA.1.18
MiSeq	IHUCOVID-057981-MiSeq1M/2022	67205	67325	64046	64161	60252	93.91	622.41	99.72	57	21K (Omicron)	21K (Omicron)	BA.1.18
NovaSeq	IHUCOVID-057981-Nova1M/2022	3077326	3077326	2935769	2935769	2190320	74.61	3666	99.84	48	21K (Omicron)	21K (Omicron)	BA.1.18
MiSeq	IHUCOVID-057987-MiSeq1M/2022	53854	54151	51323	51606	39040	75.65	415.0	90.56	33	21K (Omicron)	21K (Omicron)	BA.1
NovaSeq	IHUCOVID-057987-Nova1M/2022	2621778	2621778	2501176	2501176	2334220	93.32	3907	95.11	31	21K (Omicron)	21K (Omicron)	BA.1
MiSeq	IHUCOVID-057988-MiSeq1M/2022	27284	27423	26002	26134	25668	98.22	283.57	95.65	40	21K (Omicron)	21K (Omicron)	BA.1.1
NovaSeq	IHUCOVID-057988-Nova1M/2022	2894858	2894858	2761695	2761695	1820836	65.93	3048	98.94	41	21K (Omicron)	21K (Omicron)	BA.1.1
MiSeq	IHUCOVID-057989-MiSeq1M/2022	54882	55106	52303	52516	52034	99.08	555.64	98.08	45	21K (Omicron)	21K (Omicron)	BA.1.17
NovaSeq	IHUCOVID-057989-Nova1M/2022	2064354	2064354	1969394	1969394	1440464	73.14	2411	99.41	47	21K (Omicron)	21K (Omicron)	BA.1.17
MiSeq	IHUCOVID-057990-MiSeq1M/2022	62561	62975	59621	60015	57212	95.33	622.68	97.7	46	21K (Omicron)	21K (Omicron)	BA.1.1.1
NovaSeq	IHUCOVID-057990-Nova1M/2022	3049638	3049638	2909355	2909355	1883212	64.73	3152	99.67	48	21K (Omicron)	21K (Omicron)	BA.1.1.1
MiSeq	IHUCOVID-057991-MiSeq1M/2022	64035	64394	61025	61367	62073	99.52	667.06	98.05	54	21K (Omicron)	21K (Omicron)	BA.1.1
NovaSeq	IHUCOVID-057991-Nova1M/2022	2970144	2970144	2833517	2833517	1689100	59.61	2827	99.46	46	21K (Omicron)	21K (Omicron)	BA.1.1
MiSeq	IHUCOVID-057992-MiSeq1M/2022	29738	29839	28340	28437	28253	99.35	303.01	98.31	52	21K (Omicron)	21K (Omicron)	BA.1
NovaSeq	IHUCOVID-057992-Nova1M/2022	1377554	1377554	1314187	1314187	1104218	84.02	1848	99.49	43	21K (Omicron)	21K (Omicron)	BA.1
MiSeq	IHUCOVID-057993-MiSeq1M/2022	40079	40143	38195	38256	37476	97.96	411.52	98.36	51	21K (Omicron)	21K (Omicron)	BA.1.18
NovaSeq	IHUCOVID-057993-Nova1M/2022	2010974	2010974	1918469	1918469	1408818	73.43	2358	99.37	47	21K (Omicron)	21K (Omicron)	BA.1.18
MiSeq	IHUCOVID-057994-MiSeq1M/2022	30077	30015	28663	28604	25557	89.35	269.91	85.16	34	21J (Delta)	21J (Delta)	AY.43
NovaSeq	IHUCOVID-057994-Nova1M/2022	2454158	2454158	2341267	2341267	1833914	78.33	3070	93.49	32	21J (Delta)	21J (Delta)	AY.43
MiSeq	IHUCOVID-057995-MiSeq1M/2022	48909	48938	46610	46638	46183	97.78	497.74	97.14	41	21K (Omicron)	21K (Omicron)	BA.1.17
NovaSeq	IHUCOVID-057995-Nova1M/2022	2260802	2260802	2156805	2156805	1490302	69.10	2495	98.96	42	21K (Omicron)	21K (Omicron)	BA.1.17
MiSeq	IHUCOVID-057996-MiSeq1M/2022	93831	94009	89421	89591	87603	98.95	948.08	99.25	52	21K (Omicron)	21K (Omicron)	BA.1.1
NovaSeq	IHUCOVID-057996-Nova1M/2022	4029496	4029496	3844139	3844139	2231462	58.05	3735	99.48	43	21K (Omicron)	21K (Omicron)	BA.1.1
MiSeq	IHUCOVID-057997-MiSeq1M/2022	23650	23667	22538	22555	22319	98.95	236.53	96.4	40	21K (Omicron)	21K (Omicron)	BA.1.17
NovaSeq	IHUCOVID-057997-Nova1M/2022	1035812	1035812	988165	988165	886834	89.75	1484	97.15	33	21K (Omicron)	21K (Omicron)	BA.1.17
MiSeq	IHUCOVID-057998-MiSeq1M/2022	63643	63757	60652	60760	50305	82.79	530.65	91.89	38	21K (Omicron)	21K (Omicron)	BA.1.18
NovaSeq	IHUCOVID-057998-Nova1M/2022	3028946	3028946	2889614	2889614	2584570	89.44	4326	95.58	37	21K (Omicron)	21K (Omicron)	BA.1.18
MiSeq	IHUCOVID-057999-MiSeq1M/2022	73346	73830	69899	70360	69337	98.55	747.71	99.83	39	21J (Delta)	21J (Delta)	AY.43
NovaSeq	IHUCOVID-057999-Nova1M/2022	3070430	3070430	2929190	2929190	1792154	61.18	3000	99.99	34	21J (Delta)	21J (Delta)	AY.43
MiSeq	IHUCOVID-058000-MiSeq1M/2022	21283	21375	20283	20370	12522	61.47	126.92	74.71	30	21K (Omicron)	21K (Omicron)	BA.1
NovaSeq	IHUCOVID-058000-Nova1M/2022	1150978	1150978	1098033	1098033	720045	65.58	1205	87.6	29	21K (Omicron)	21K (Omicron)	BA.1
MiSeq	IHUCOVID-058001-MiSeq1M/2022	56122	56441	53484	53788	53298	99.09	564.56	96.97	39	21K (Omicron)	21K (Omicron)	BA.1.1.1
NovaSeq	IHUCOVID-058001-Nova1M/2022	2454302	2454302	2341404	2341404	1525310	65.15	2553	98.79	44	21K (Omicron)	21K (Omicron)	BA.1.1.1
MiSeq	IHUCOVID-058002-MiSeq1M/2022	65741	65761	62651	62670	59834	95.47	641.7	98.89	54	21K (Omicron)	21K (Omicron)	BA.1.1.1
NovaSeq	IHUCOVID-058002-Nova1M/2022	3530238	3530238	3367847	3367847	2188876	64.99	3664	99.66	46	21K (Omicron)	21K (Omicron)	BA.1.1.1
MiSeq	IHUCOVID-058003-MiSeq1M/2022	40550	40563	38644	38657	38327	99.15	419.9	97.87	46	21K (Omicron)	21K (Omicron)	BA.1.17
NovaSeq	IHUCOVID-058003-Nova1M/2022	3090260	3090260	2948108	2948108	2018518	68.47	3379	99.6	46	21K (Omicron)	21K (Omicron)	BA.1.17
MiSeq	IHUCOVID-058004-MiSeq1M/2022	74155	74544	70670	71040	70198	98.81	750.76	97.41	42	21K (Omicron)	21K (Omicron)	BA.1.1.1
NovaSeq	IHUCOVID-058004-Nova1M/2022	3222584	3222584	3074345	3074345	1835258	59.70	3072	99.22	45	21K (Omicron)	21K (Omicron)	BA.1.1.1
MiSeq	IHUCOVID-058005-MiSeq1M/2022	52423	52547	49959	50077	44533	88.93	475.02	93.7	39	21K (Omicron)	21K (Omicron)	BA.1
NovaSeq	IHUCOVID-058005-Nova1M/2022	2135448	2135448	2037217	2037217	1599088	78.49	2677	95.62	32	21K (Omicron)	21K (Omicron)	BA.1
MiSeq	IHUCOVID-058006-MiSeq1M/2022	43599	43653	41550	41601	40597	97.59	438.58	97.03	41	21K (Omicron)	21K (Omicron)	BA.1.1
NovaSeq	IHUCOVID-058006-Nova1M/2022	2541824	2541824	2424900	2424900	1626834	67.09	2723	99.02	43	21K (Omicron)	21K (Omicron)	BA.1.1
MiSeq	IHUCOVID-058007-MiSeq1M/2022	50197	50481	47838	48108	43146	89.69	432.72	73.04	36	21K (Omicron)	21K (Omicron)	BA.1.17.2
NovaSeq	IHUCOVID-058007-Nova1M/2022	2214074	2214074	2112227	2112227	1407362	66.63	2356	75.28	29	21K (Omicron)	21K (Omicron)	BA.1.17.2
MiSeq	IHUCOVID-058008-MiSeq1M/2022	29128	29220	27759	27847	11122	39.94	112.2	50.01	18	21J (Delta)	21J (Delta)	AY.43
NovaSeq	IHUCOVID-058008-Nova1M/2022	1268678	1268678	1210319	1210319	964616	79.70	1615	55.98	18	21J (Delta)	21J (Delta)	AY.43
MiSeq	IHUCOVID-058009-MiSeq1M/2022	43386	43165	41347	41136	40838	98.60	452.24	97.69	49	21K (Omicron)	21K (Omicron)	BA.1.17.2
NovaSeq	IHUCOVID-058009-Nova1M/2022	2764410	2764410	2637247	2637247	1677022	63.59	2807	99.55	48	21K (Omicron)	21K (Omicron)	BA.1.17.2
MiSeq	IHUCOVID-058010-MiSeq1M/2022	26969	27131	25701	25856	25494	98.60	269.31	96.66	42	21K (Omicron)	21K (Omicron)	BA.1
NovaSeq	IHUCOVID-058010-Nova1M/2022	1207636	1207636	1152085	1152085	923848	80.19	1546	98.22	41	21K (Omicron)	21K (Omicron)	BA.1
MiSeq	IHUCOVID-058011-MiSeq1M/2022	76407	76473	72816	72879	66200	90.84	694.57	93.08	41	21K (Omicron)	21K (Omicron)	BA.1.1
NovaSeq	IHUCOVID-058011-Nova1M/2022	3343390	3343390	3189594	3189594	2270760	71.19	3801	96.58	35	21K (Omicron)	21K (Omicron)	BA.1.1
MiSeq	IHUCOVID-058012-MiSeq1M/2022	51010	51229	48613	48821	48253	98.84	523.26	96.93	40	21K (Omicron)	21K (Omicron)	BA.1.17
NovaSeq	IHUCOVID-058012-Nova1M/2022	2262334	2262334	2158267	2158267	1525010	70.66	2553	99.03	41	21K (Omicron)	21K (Omicron)	BA.1.17
MiSeq	IHUCOVID-058013-MiSeq1M/2022	69418	69697	66155	66421	64752	97.49	714.25	98.26	47	21K (Omicron)	21K (Omicron)	BA.1.18
NovaSeq	IHUCOVID-058013-Nova1M/2022	2808362	2808362	2679177	2679177	1695284	63.28	2838	99.6	46	21K (Omicron)	21K (Omicron)	BA.1.18
MiSeq	IHUCOVID-058014-MiSeq1M/2022	33718	33963	32133	32367	26888	83.07	290.9	85.1	40	21K (Omicron)	21K (Omicron)	BA.1.17.2
NovaSeq	IHUCOVID-058014-Nova1M/2022	2221120	2221120	2118948	2118948	1756980	82.92	2941	92.49	34	21K (Omicron)	21K (Omicron)	BA.1.17.2
MiSeq	IHUCOVID-058015-MiSeq1M/2022	54062	54139	51521	51594	14756	28.60	148.95	52.65	21	21K (Omicron)	21K (Omicron)	BA.1.1.1
NovaSeq	IHUCOVID-058015-Nova1M/2022	2369798	2369798	2260787	2260787	1920001	84.93	3214	59.33	20	21K (Omicron)	21K (Omicron)	BA.1.1.1
MiSeq	IHUCOVID-058016-MiSeq1M/2022	71606	71721	68241	68350	67272	98.42	719.8	96.27	41	21K (Omicron)	21K (Omicron)	BA.1
NovaSeq	IHUCOVID-058016-Nova1M/2022	3003194	3003194	2865047	2865047	1821514	63.58	3049	98.71	42	21K (Omicron)	21K (Omicron)	BA.1
MiSeq	IHUCOVID-058017-MiSeq1M/2022	41946	41976	39975	40003	37309	93.27	391.56	90.6	39	21K (Omicron)	21K (Omicron)	BA.1.17
NovaSeq	IHUCOVID-058017-Nova1M/2022	2161108	2161108	2061697	2061697	1532958	74.35	2566	94.82	36	21K (Omicron)	21K (Omicron)	BA.1.17
MiSeq	IHUCOVID-058018-MiSeq1M/2022	50886	51007	48494	48610	48459	99.69	520.38	95.32	39	21K (Omicron)	21K (Omicron)	BA.1.1
NovaSeq	IHUCOVID-058018-Nova1M/2022	2308640	2308640	2202443	2202443	1484306	67.39	2485	98.33	41	21K (Omicron)	21K (Omicron)	BA.1.1
MiSeq	IHUCOVID-058019-MiSeq1M/2022	65028	65466	61972	62389	57316	91.87	639.71	99.02	50	21K (Omicron)	21K (Omicron)	BA.1.17
NovaSeq	IHUCOVID-058019-Nova1M/2022	2875192	2875192	2742933	2742933	1669086	60.85	2794	99.76	47	21K (Omicron)	21K (Omicron)	BA.1.17
MiSeq	IHUCOVID-058020-MiSeq1M/2022	39120	38974	37281	37142	36349	97.86	399.41	97.43	41	21K (Omicron)	21K (Omicron)	BA.1.17
NovaSeq	IHUCOVID-058020-Nova1M/2022	2450524	2450524	2337800	2337800	1653562	70.73	2768	99.56	44	21K (Omicron)	21K (Omicron)	BA.1.17
MiSeq	IHUCOVID-058021-MiSeq1M/2022	75869	75905	72303	72337	68377	94.53	724.07	95.15	37	21K (Omicron)	21K (Omicron)	BA.1.1.1
NovaSeq	IHUCOVID-058021-Nova1M/2022	3332020	3332020	3178747	3178747	2081970	65.50	3485	96.15	33	21K (Omicron)	21K (Omicron)	BA.1.1.1
MiSeq	IHUCOVID-058022-MiSeq1M/2022	55053	55394	52466	52790	45538	86.26	479.69	91.15	36	21K (Omicron)	21K (Omicron)	BA.1.1
NovaSeq	IHUCOVID-058022-Nova1M/2022	2477056	2477056	2363111	2363111	1894786	80.18	3172	94.99	35	21K (Omicron)	21K (Omicron)	BA.1.1
MiSeq	IHUCOVID-058023-MiSeq1M/2022	43788	43800	41730	41741	37588	90.05	398.72	91.66	42	21K (Omicron)	21K (Omicron)	BA.1.1
NovaSeq	IHUCOVID-058023-Nova1M/2022	2077562	2077562	1981994	1981994	1653946	83.45	2769	94.53	33	21K (Omicron)	21K (Omicron)	BA.1.1
MiSeq	IHUCOVID-058024-MiSeq1M/2022	24274	24329	23133	23186	22042	95.07	230.52	98.88	56	21J (Delta)	21J (Delta)	AY.125
NovaSeq	IHUCOVID-058024-Nova1M/2022	971666	971666	926969	926969	475065	51.25	795	98.97	40	21J (Delta)	21J (Delta)	AY.125
MiSeq	IHUCOVID-058025-MiSeq1M/2022	22965	23123	21886	22036	11680	53.00	115.02	55.33	21	21K (Omicron)	21K (Omicron)	BA.1.18
NovaSeq	IHUCOVID-058025-Nova1M/2022	1053546	1053546	1005083	1005083	709387	70.58	1187	63.33	19	21K (Omicron)	21K (Omicron)	BA.1.18
MiSeq	IHUCOVID-058026-MiSeq1M/2022	34287	34369	32676	32754	31424	95.94	334.87	91.89	41	21K (Omicron)	21K (Omicron)	BA.1.17
NovaSeq	IHUCOVID-058026-Nova1M/2022	1411190	1411190	1346275	1346275	1094378	81.29	1832	94.87	35	21K (Omicron)	21K (Omicron)	BA.1.17
MiSeq	IHUCOVID-058027-MiSeq1M/2022	64263	64436	61243	61408	57180	93.11	633.33	96.82	40	21K (Omicron)	21K (Omicron)	BA.1.18
NovaSeq	IHUCOVID-058027-Nova1M/2022	2515288	2515288	2399585	2399585	1603276	66.81	2684	99.13	44	21K (Omicron)	21K (Omicron)	BA.1.18
MiSeq	IHUCOVID-058028-MiSeq1M/2022	70791	70826	67464	67497	57659	85.42	616.46	95.93	39	21K (Omicron)	21K (Omicron)	BA.1
NovaSeq	IHUCOVID-058028-Nova1M/2022	2858696	2858696	2727196	2727196	2467154	90.46	4130	97.57	34	21K (Omicron)	21K (Omicron)	BA.1
MiSeq	IHUCOVID-058029-MiSeq1M/2022	60520	60957	57676	58092	55272	95.15	592.37	96.95	41	21K (Omicron)	21K (Omicron)	BA.1.15
NovaSeq	IHUCOVID-058029-Nova1M/2022	2714434	2714434	2589570	2589570	1680240	64.88	2813	99.06	40	21K (Omicron)	21K (Omicron)	BA.1.15
MiSeq	IHUCOVID-058030-MiSeq1M/2022	65274	65371	62206	62299	60243	96.70	638.66	94.81	42	21K (Omicron)	21K (Omicron)	BA.1.17
NovaSeq	IHUCOVID-058030-Nova1M/2022	2446372	2446372	2333839	2333839	1640716	70.30	2746	96.68	36	21K (Omicron)	21K (Omicron)	BA.1.17
MiSeq	IHUCOVID-058031-MiSeq1M/2022	55838	55904	53214	53277	51631	96.91	577.37	97.87	45	21K (Omicron)	21K (Omicron)	BA.1.17.2
NovaSeq	IHUCOVID-058031-Nova1M/2022	2852582	2852582	2721363	2721363	1670330	61.38	2796	99.21	46	21K (Omicron)	21K (Omicron)	BA.1.17.2
MiSeq	IHUCOVID-058032-MiSeq1M/2022	61472	61559	58583	58666	58473	99.67	628.56	99.81	32	20A	20A	B.1
NovaSeq	IHUCOVID-058032-Nova1M/2022	2977652	2977652	2840680	2840680	1791506	63.07	2999	99.72	26	21K (Omicron)	21K (Omicron)	BA.1
MiSeq	IHUCOVID-058033-MiSeq1M/2022	57879	58116	55159	55385	53079	95.84	575.68	98.97	56	21K (Omicron)	21K (Omicron)	BA.1.1
NovaSeq	IHUCOVID-058033-Nova1M/2022	2443596	2443596	2331191	2331191	1669244	71.60	2794	99.5	46	21K (Omicron)	21K (Omicron)	BA.1.1
MiSeq	IHUCOVID-058034-MiSeq1M/2022	43077	43188	41052	41158	17606	42.78	179.73	70.02	30	21K (Omicron)	21K (Omicron)	BA.1.13
NovaSeq	IHUCOVID-058034-Nova1M/2022	2028100	2028100	1934807	1934807	1461060	75.51	2446	75.21	24	21K (Omicron)	21K (Omicron)	BA.1.13
MiSeq	IHUCOVID-058035-MiSeq1M/2022	51217	51355	48810	48941	47325	96.70	526.49	98.86	52	21K (Omicron)	21K (Omicron)	BA.1.1
NovaSeq	IHUCOVID-058035-Nova1M/2022	2269488	2269488	2165092	2165092	1544342	71.33	2585	99.76	46	21K (Omicron)	21K (Omicron)	BA.1.1
MiSeq	IHUCOVID-058036-MiSeq1M/2022	59516	59720	56719	56913	54242	95.31	582.5	95.77	43	21K (Omicron)	21K (Omicron)	BA.1.1
NovaSeq	IHUCOVID-058036-Nova1M/2022	2643412	2643412	2521815	2521815	1794592	71.16	3004	97.49	37	21K (Omicron)	21K (Omicron)	BA.1.1
MiSeq	IHUCOVID-058037-MiSeq1M/2022	30845	30924	29395	29471	26001	88.23	265.68	83.37	34	21K (Omicron)	21K (Omicron)	BA.1.15
NovaSeq	IHUCOVID-058037-Nova1M/2022	1463562	1463562	1396238	1396238	1186676	84.99	1986	90.89	32	21K (Omicron)	21K (Omicron)	BA.1.15
MiSeq	IHUCOVID-058038-MiSeq1M/2022	61739	61875	58837	58967	56294	95.47	602.98	95.31	41	21K (Omicron)	21K (Omicron)	BA.1.1.14
NovaSeq	IHUCOVID-058038-Nova1M/2022	2843046	2843046	2712266	2712266	1859930	68.57	3113	96.81	36	21K (Omicron)	21K (Omicron)	BA.1.1.14
MiSeq	IHUCOVID-058039-MiSeq1M/2022	60245	60368	57413	57531	44840	77.94	456.82	90.2	37	21K (Omicron)	21K (Omicron)	BA.1
NovaSeq	IHUCOVID-058039-Nova1M/2022	2475402	2475402	2361534	2361534	2271304	96.18	3802	92.46	31	21K (Omicron)	21K (Omicron)	BA.1
MiSeq	IHUCOVID-058040-MiSeq1M/2022	59107	59355	56329	56565	55997	99.00	600.64	98.32	54	21K (Omicron)	21K (Omicron)	BA.1.1.15
NovaSeq	IHUCOVID-058040-Nova1M/2022	2633326	2633326	2512193	2512193	1665010	66.28	2787	99.34	45	21K (Omicron)	21K (Omicron)	BA.1.1.15
MiSeq	IHUCOVID-058041-MiSeq1M/2022	43654	43719	41602	41664	37298	89.52	388.75	87.63	40	21K (Omicron)	21K (Omicron)	BA.1.17.2
NovaSeq	IHUCOVID-058041-Nova1M/2022	1783372	1783372	1701337	1701337	1425654	83.80	2386	92.11	32	21K (Omicron)	21K (Omicron)	BA.1.17.2
MiSeq	IHUCOVID-058042-MiSeq1M/2022	58550	58812	55798	56048	55466	98.96	595.51	98.23	47	21K (Omicron)	21K (Omicron)	BA.1.1
NovaSeq	IHUCOVID-058042-Nova1M/2022	2607778	2607778	2487820	2487820	1729802	69.53	2896	99.29	47	21K (Omicron)	21K (Omicron)	BA.1.1
MiSeq	IHUCOVID-058043-MiSeq1M/2022	56199	56270	53558	53625	45909	85.61	525.78	98.34	44	21K (Omicron)	21K (Omicron)	BA.1.1.1
NovaSeq	IHUCOVID-058043-Nova1M/2022	2930008	2930008	2795228	2795228	1948456	69.71	3262	99.43	46	21K (Omicron)	21K (Omicron)	BA.1.1.1
MiSeq	IHUCOVID-058044-MiSeq1M/2022	57064	57242	54382	54552	54180	99.32	581.19	97.34	45	21K (Omicron)	21K (Omicron)	BA.1.18
NovaSeq	IHUCOVID-058044-Nova1M/2022	2976940	2976940	2840001	2840001	1801440	63.43	3015	99.15	42	21K (Omicron)	21K (Omicron)	BA.1.18
MiSeq	IHUCOVID-058045-MiSeq1M/2022	62669	62816	59724	59864	59138	98.79	634.56	97.35	41	21K (Omicron)	21K (Omicron)	BA.1.1.1
NovaSeq	IHUCOVID-058045-Nova1M/2022	2679048	2679048	2555812	2555812	1750488	68.49	2930	99.33	47	21K (Omicron)	21K (Omicron)	BA.1.1.1
MiSeq	IHUCOVID-058046-MiSeq1M/2022	73508	73782	70053	70314	59273	84.30	634.31	93.81	39	21K (Omicron)	21K (Omicron)	BA.1.17.2
NovaSeq	IHUCOVID-058046-Nova1M/2022	3048200	3048200	2907983	2907983	2316730	79.67	3878	95.53	35	21K (Omicron)	21K (Omicron)	BA.1.17.2
MiSeq	IHUCOVID-058047-MiSeq1M/2022	56351	56535	53703	53878	50203	93.18	532.36	95.81	41	21K (Omicron)	21K (Omicron)	BA.1.18
NovaSeq	IHUCOVID-058047-Nova1M/2022	2136780	2136780	2038488	2038488	1552232	76.15	2598	97.45	37	21K (Omicron)	21K (Omicron)	BA.1.18
MiSeq	IHUCOVID-058048-MiSeq1M/2022	62315	62464	59386	59528	58691	98.59	630.02	97.35	40	21K (Omicron)	21K (Omicron)	BA.1.18
NovaSeq	IHUCOVID-058048-Nova1M/2022	2711176	2711176	2586462	2586462	1701482	65.78	2848	99.24	44	21K (Omicron)	21K (Omicron)	BA.1.18
MiSeq	IHUCOVID-058049-MiSeq1M/2022	44526	44768	42433	42664	41200	96.57	443.95	95.29	39	21K (Omicron)	21K (Omicron)	BA.1.18
NovaSeq	IHUCOVID-058049-Nova1M/2022	2506476	2506476	2391178	2391178	1664358	69.60	2786	96.59	36	21K (Omicron)	21K (Omicron)	BA.1.18
MiSeq	IHUCOVID-058050-MiSeq1M/2022	61122	61297	58249	58416	57266	98.03	619.94	95.64	41	21K (Omicron)	21K (Omicron)	BA.1
NovaSeq	IHUCOVID-058050-Nova1M/2022	2856498	2856498	2725099	2725099	1608638	59.03	2693	97.89	38	21K (Omicron)	21K (Omicron)	BA.1.1
MiSeq	IHUCOVID-058051-MiSeq1M/2022	54010	54137	51472	51593	50740	98.35	543.58	98.19	44	21J (Delta)	21J (Delta)	AY.46.6
NovaSeq	IHUCOVID-058051-Nova1M/2022	2448676	2448676	2336037	2336037	1606052	68.75	2688	99.39	36	21J (Delta)	21J (Delta)	AY.46.6
MiSeq	IHUCOVID-058052-MiSeq1M/2022	64188	64645	61171	61607	58129	94.35	639.71	98.92	46	21K (Omicron)	21K (Omicron)	BA.1.17
NovaSeq	IHUCOVID-058052-Nova1M/2022	2807668	2807668	2678515	2678515	1724886	64.40	2887	99.46	44	21K (Omicron)	21K (Omicron)	BA.1.17
MiSeq	IHUCOVID-058053-MiSeq1M/2022	30717	30699	29273	29256	26306	89.92	280.03	95.22	42	21K (Omicron)	21K (Omicron)	BA.1.18
NovaSeq	IHUCOVID-058053-Nova1M/2022	1301846	1301846	1241961	1241961	1192302	96.00	1996	98.19	38	21K (Omicron)	21K (Omicron)	BA.1.18
MiSeq	IHUCOVID-058054-MiSeq1M/2022	58289	58365	55549	55622	54643	98.24	594.16	96.71	46	21K (Omicron)	21K (Omicron)	BA.1.17
NovaSeq	IHUCOVID-058054-Nova1M/2022	2646178	2646178	2524454	2524454	1673704	66.30	2802	99.35	47	21K (Omicron)	21K (Omicron)	BA.1.17
MiSeq	IHUCOVID-058055-MiSeq1M/2022	79449	79679	75715	75934	75209	99.05	797.94	98.92	47	21K (Omicron)	21K (Omicron)	BA.1.18
NovaSeq	IHUCOVID-058055-Nova1M/2022	3143732	3143732	2999120	2999120	1834248	61.16	3070	99.59	46	21K (Omicron)	21K (Omicron)	BA.1.18
MiSeq	IHUCOVID-058056-MiSeq1M/2022	47978	48227	45723	45960	45521	99.04	493.33	95.61	41	21K (Omicron)	21K (Omicron)	BA.1.1.1
NovaSeq	IHUCOVID-058056-Nova1M/2022	2331386	2331386	2224142	2224142	1468400	66.02	2458	97.51	38	21K (Omicron)	21K (Omicron)	BA.1.1.1
MiSeq	IHUCOVID-058057-MiSeq1M/2022	57375	57351	54678	54656	52734	96.48	566.65	96.03	44	21K (Omicron)	21K (Omicron)	BA.1.1.14
NovaSeq	IHUCOVID-058057-Nova1M/2022	2721016	2721016	2595849	2595849	1836446	70.75	3074	98.89	43	21K (Omicron)	21K (Omicron)	BA.1.1.14
MiSeq	IHUCOVID-058058-MiSeq1M/2022	47877	47932	45627	45679	36855	80.68	389.16	93.82	36	21J (Delta)	21J (Delta)	AY.122.6
NovaSeq	IHUCOVID-058058-Nova1M/2022	2275824	2275824	2171136	2171136	2100288	96.74	3516	96.79	32	21J (Delta)	21J (Delta)	AY.122.6
MiSeq	IHUCOVID-058059-MiSeq1M/2022	58800	59217	56036	56434	53409	94.64	585.16	97.75	52	21K (Omicron)	21K (Omicron)	BA.1.17
NovaSeq	IHUCOVID-058059-Nova1M/2022	2381370	2381370	2271827	2271827	1503098	66.16	2516	99.4	47	21K (Omicron)	21K (Omicron)	BA.1.17
MiSeq	IHUCOVID-058060-MiSeq1M/2022	36938	37043	35202	35302	13441	38.07	140.53	69.05	28	21K (Omicron)	21K (Omicron)	BA.1
NovaSeq	IHUCOVID-058060-Nova1M/2022	2190432	2190432	2089672	2089672	1667751	79.81	2792	75.39	22	21K (Omicron)	21K (Omicron)	BA.1
MiSeq	IHUCOVID-058061-MiSeq1M/2022	24520	24497	23368	23346	23231	99.51	257.89	94.9	40	21K (Omicron)	21K (Omicron)	BA.1.18
NovaSeq	IHUCOVID-058061-Nova1M/2022	2799014	2799014	2670259	2670259	1740204	65.17	2913	97.85	38	21K (Omicron)	21K (Omicron)	BA.1.18
MiSeq	IHUCOVID-058062-MiSeq1M/2022	45067	45086	42949	42967	40082	93.29	426.51	94.05	37	21K (Omicron)	21K (Omicron)	BA.1.17
NovaSeq	IHUCOVID-058062-Nova1M/2022	1473738	1473738	1405946	1405946	1295070	92.11	2168	96.71	32	21K (Omicron)	21K (Omicron)	BA.1.17
MiSeq	IHUCOVID-058063-MiSeq1M/2022	61883	61793	58974	58889	58683	99.65	624.91	98.79	56	21K (Omicron)	21K (Omicron)	BA.1.17
NovaSeq	IHUCOVID-058063-Nova1M/2022	2599064	2599064	2479507	2479507	1756288	70.83	2940	99.68	45	21K (Omicron)	21K (Omicron)	BA.1.17
MiSeq	IHUCOVID-058064-MiSeq1M/2022	72211	72325	68817	68926	67666	98.17	740.51	99.02	55	21K (Omicron)	21K (Omicron)	BA.1.1.1
NovaSeq	IHUCOVID-058064-Nova1M/2022	3006612	3006612	2868308	2868308	1790470	62.42	2997	99.75	50	21K (Omicron)	21K (Omicron)	BA.1.1.1
MiSeq	IHUCOVID-058065-MiSeq1M/2022	50522	50530	48147	48155	47719	99.09	516.52	97.43	43	21K (Omicron)	21K (Omicron)	BA.1.1
NovaSeq	IHUCOVID-058065-Nova1M/2022	2643208	2643208	2521620	2521620	1704380	67.59	2853	99.51	45	21K (Omicron)	21K (Omicron)	BA.1.1
MiSeq	IHUCOVID-058066-MiSeq1M/2022	57087	57227	54404	54537	53931	98.89	581.98	98.34	48	21K (Omicron)	21K (Omicron)	BA.1.18
NovaSeq	IHUCOVID-058066-Nova1M/2022	3069662	3069662	2928458	2928458	1903362	65.00	3186	99.58	48	21K (Omicron)	21K (Omicron)	BA.1.18
MiSeq	IHUCOVID-058067-MiSeq1M/2022	59939	60314	57122	57479	56127	97.65	603.47	98.66	42	21J (Delta)	21J (Delta)	AY.43
NovaSeq	IHUCOVID-058067-Nova1M/2022	2162262	2162262	2062798	2062798	1447034	70.15	2422	99.5	36	21J (Delta)	21J (Delta)	AY.43
MiSeq	IHUCOVID-058068-MiSeq1M/2022	65127	65264	62066	62197	58262	93.67	640.6	98.97	53	21K (Omicron)	21K (Omicron)	BA.1.1.1
NovaSeq	IHUCOVID-058068-Nova1M/2022	2841342	2841342	2710640	2710640	1819260	67.12	3045	99.56	45	21K (Omicron)	21K (Omicron)	BA.1.1.1
MiSeq	IHUCOVID-058069-MiSeq1M/2022	48985	49114	46683	46806	44232	94.50	475.06	98.32	52	21K (Omicron)	21K (Omicron)	BA.1.1.1
NovaSeq	IHUCOVID-058069-Nova1M/2022	2819630	2819630	2689927	2689927	1959800	72.86	3281	99.26	45	21K (Omicron)	21K (Omicron)	BA.1.1.1
MiSeq	IHUCOVID-058070-MiSeq1M/2022	72808	73042	69386	69609	61941	88.98	638.8	57.86	24	21K (Omicron)	21K (Omicron)	BA.1.1
NovaSeq	IHUCOVID-058070-Nova1M/2022	2935110	2935110	2800095	2800095	1672304	59.72	2799	55	19	21K (Omicron)	21K (Omicron)	BA.1.1
MiSeq	IHUCOVID-058071-MiSeq1M/2022	78912	79193	75203	75471	74353	98.52	791.46	97.37	41	21K (Omicron)	21K (Omicron)	BA.1.18
NovaSeq	IHUCOVID-058071-Nova1M/2022	3044344	3044344	2904304	2904304	1852380	63.78	3101	99.41	45	21K (Omicron)	21K (Omicron)	BA.1.18
MiSeq	IHUCOVID-058072-MiSeq1M/2022	50103	50242	47748	47881	18335	38.29	184.38	52.73	19	21K (Omicron)	21K (Omicron)	BA.1
NovaSeq	IHUCOVID-058072-Nova1M/2022	2804692	2804692	2675676	2675676	2030629	75.89	3399	59.3	19	21K (Omicron)	21K (Omicron)	BA.1
MiSeq	IHUCOVID-058073-MiSeq1M/2022	49275	49180	46959	46869	45666	97.43	516.45	99.78	56	21K (Omicron)	21K (Omicron)	BA.1.17
NovaSeq	IHUCOVID-058073-Nova1M/2022	3175998	3175998	3029902	3029902	1920206	63.38	3214	99.76	49	21K (Omicron)	21K (Omicron)	BA.1.17
MiSeq	IHUCOVID-058074-MiSeq1M/2022	67566	67673	64390	64492	64016	99.26	685.72	98.34	49	21K (Omicron)	21K (Omicron)	BA.1.20
NovaSeq	IHUCOVID-058074-Nova1M/2022	3203876	3203876	3056498	3056498	1949060	63.77	3263	99.67	44	21K (Omicron)	21K (Omicron)	BA.1.20
MiSeq	IHUCOVID-058075-MiSeq1M/2022	78772	78884	75070	75176	72882	96.95	770.05	96.87	41	21K (Omicron)	21K (Omicron)	BA.1.17
NovaSeq	IHUCOVID-058075-Nova1M/2022	3470546	3470546	3310901	3310901	2152912	65.02	3604	97.79	37	21K (Omicron)	21K (Omicron)	BA.1.17
MiSeq	IHUCOVID-058076-MiSeq1M/2022	57420	57565	54721	54859	28284	51.56	287.44	66.65	33	21K (Omicron)	21K (Omicron)	BA.1.18
NovaSeq	IHUCOVID-058076-Nova1M/2022	2631686	2631686	2510628	2510628	1717029	68.39	2874	71.73	32	21K (Omicron)	21K (Omicron)	BA.1.18
MiSeq	IHUCOVID-058077-MiSeq1M/2022	35377	35245	33714	33588	31302	93.19	374.96	95.93	40	21K (Omicron)	21K (Omicron)	BA.1
NovaSeq	IHUCOVID-058077-Nova1M/2022	2886434	2886434	2753658	2753658	1665810	60.49	2788	98.56	41	21K (Omicron)	21K (Omicron)	BA.1.1
MiSeq	IHUCOVID-058078-MiSeq1M/2022	51071	51289	48671	48878	42804	87.57	452.39	93.19	40	21K (Omicron)	21K (Omicron)	BA.1.17
NovaSeq	IHUCOVID-058078-Nova1M/2022	2133288	2133288	2035157	2035157	1694642	83.27	2837	94.74	37	21K (Omicron)	21K (Omicron)	BA.1.17
MiSeq	IHUCOVID-058079-MiSeq1M/2022	46198	46220	44027	44048	42732	97.01	450.75	98.26	47	21K (Omicron)	21K (Omicron)	BA.1.1
NovaSeq	IHUCOVID-058079-Nova1M/2022	2295116	2295116	2189541	2189541	1709858	78.09	2862	99.51	45	21K (Omicron)	21K (Omicron)	BA.1.1
MiSeq	IHUCOVID-058080-MiSeq1M/2022	59118	59177	56339	56396	54907	97.36	588.6	96.55	46	21K (Omicron)	21K (Omicron)	BA.1.18
NovaSeq	IHUCOVID-058080-Nova1M/2022	2588628	2588628	2469551	2469551	1684738	68.22	2820	97.87	40	21K (Omicron)	21K (Omicron)	BA.1.18
MiSeq	IHUCOVID-058081-MiSeq1M/2022	31355	31443	29881	29965	11722	39.12	121.87	53.62	27	21K (Omicron)	21K (Omicron)	BA.1.1.1
NovaSeq	IHUCOVID-058081-Nova1M/2022	2063016	2063016	1968117	1968117	1535431	78.02	2570	63.28	26	21K (Omicron)	21K (Omicron)	BA.1.1.1
MiSeq	IHUCOVID-058082-MiSeq1M/2022	58507	58904	55757	56136	51413	91.59	566.87	97.19	41	21K (Omicron)	21K (Omicron)	BA.1.18
NovaSeq	IHUCOVID-058082-Nova1M/2022	2598672	2598672	2479133	2479133	1719562	69.36	2878	99.5	47	21K (Omicron)	21K (Omicron)	BA.1.18
MiSeq	IHUCOVID-058083-MiSeq1M/2022	50358	50386	47991	48018	43715	91.04	472.74	95.8	44	21K (Omicron)	21K (Omicron)	BA.1
NovaSeq	IHUCOVID-058083-Nova1M/2022	2536040	2536040	2419382	2419382	1979352	81.81	3313	98.27	38	21K (Omicron)	21K (Omicron)	BA.1
MiSeq	IHUCOVID-058084-MiSeq1M/2022	42852	43080	40838	41055	22740	55.39	234.97	84.65	37	21K (Omicron)	21K (Omicron)	BA.1.18
NovaSeq	IHUCOVID-058084-Nova1M/2022	2075722	2075722	1980239	1980239	1350904	68.22	2261	88.44	31	21K (Omicron)	21K (Omicron)	BA.1.18
MiSeq	IHUCOVID-058085-MiSeq1M/2022	45179	45247	43056	43120	27750	64.36	285.79	77.43	36	21K (Omicron)	21K (Omicron)	BA.1.17
NovaSeq	IHUCOVID-058085-Nova1M/2022	2224860	2224860	2122516	2122516	1200344	56.55	2009	84.13	31	21K (Omicron)	21K (Omicron)	BA.1.17
MiSeq	IHUCOVID-058086-MiSeq1M/2022	62232	62344	59307	59414	58186	97.93	645.35	99.81	56	21K (Omicron)	21K (Omicron)	BA.1.18
NovaSeq	IHUCOVID-058086-Nova1M/2022	2690700	2690700	2566928	2566928	1702548	66.33	2850	99.92	49	21K (Omicron)	21K (Omicron)	BA.1.18
MiSeq	IHUCOVID-058087-MiSeq1M/2022	58975	59374	56203	56583	52683	93.11	579.73	97.33	47	21K (Omicron)	21K (Omicron)	BA.1.17.2
NovaSeq	IHUCOVID-058087-Nova1M/2022	2573378	2573378	2455003	2455003	1624258	66.16	2719	98.25	38	21K (Omicron)	21K (Omicron)	BA.1.17.2
MiSeq	IHUCOVID-058088-MiSeq1M/2022	62169	62344	59247	59414	57764	97.22	623.09	96.28	45	21K (Omicron)	21K (Omicron)	BA.1.1.1
NovaSeq	IHUCOVID-058088-Nova1M/2022	2671058	2671058	2548189	2548189	1637698	64.27	2741	97.41	37	21K (Omicron)	21K (Omicron)	BA.1.1.1
MiSeq	IHUCOVID-058089-MiSeq1M/2022	44458	44468	42368	42378	39569	93.37	428.87	95.19	39	21K (Omicron)	21K (Omicron)	BA.1.1
NovaSeq	IHUCOVID-058089-Nova1M/2022	2118498	2118498	2021047	2021047	1529934	75.70	2561	95.72	31	21K (Omicron)	21K (Omicron)	BA.1.1
MiSeq	IHUCOVID-058090-MiSeq1M/2022	51438	51444	49020	49026	48148	98.21	538.01	99.52	56	21K (Omicron)	21K (Omicron)	BA.1.1.1
NovaSeq	IHUCOVID-058090-Nova1M/2022	3002640	3002640	2864519	2864519	1701838	59.41	2849	99.83	49	21K (Omicron)	21K (Omicron)	BA.1.1.1
MiSeq	IHUCOVID-058091-MiSeq1M/2022	56243	56401	53600	53750	52175	97.07	559.77	96.53	39	21K (Omicron)	21K (Omicron)	BA.1
NovaSeq	IHUCOVID-058091-Nova1M/2022	2134342	2134342	2036162	2036162	1397102	68.61	2339	96.8	30	21K (Omicron)	21K (Omicron)	BA.1.1
MiSeq	IHUCOVID-058092-MiSeq1M/2022	41556	41607	39603	39651	16063	40.51	162.65	51.68	25	21K (Omicron)	21K (Omicron)	BA.1.17
NovaSeq	IHUCOVID-058092-Nova1M/2022	2208846	2208846	2107239	2107239	1593944	75.64	2668	55.56	20	21K (Omicron)	21K (Omicron)	BA.1.17
MiSeq	IHUCOVID-058093-MiSeq1M/2022	42834	42940	40821	40922	28956	70.76	303.46	86.72	40	21K (Omicron)	21K (Omicron)	BA.1.19
NovaSeq	IHUCOVID-058093-Nova1M/2022	2096678	2096678	2000231	2000231	1092064	54.60	1828	93.28	31	21K (Omicron)	21K (Omicron)	BA.1.19
MiSeq	IHUCOVID-058094-MiSeq1M/2022	59145	59272	56365	56486	55474	98.21	585.15	95.44	41	21K (Omicron)	21K (Omicron)	BA.1.17
NovaSeq	IHUCOVID-058094-Nova1M/2022	2324446	2324446	2217521	2217521	1553450	70.05	2600	97.06	36	21K (Omicron)	21K (Omicron)	BA.1.17
MiSeq	IHUCOVID-058095-MiSeq1M/2022	47999	48347	45743	46075	38872	84.37	432.75	94.08	41	21K (Omicron)	21K (Omicron)	BA.1.1.14
NovaSeq	IHUCOVID-058095-Nova1M/2022	2137068	2137068	2038763	2038763	1595592	78.26	2671	95.16	37	21K (Omicron)	21K (Omicron)	BA.1.1.14
MiSeq	IHUCOVID-058096-MiSeq1M/2022	40487	40557	38584	38651	2927	7.57	30.18	26.62	16	VAR_IND	VAR_IND	Unassigned
NovaSeq	IHUCOVID-058096-Nova1M/2022	1808196	1808196	1725019	1725019	176522	10.23	591	31.93	15	VAR_IND	VAR_IND	Unassigned
MiSeq	IHUCOVID-058097-MiSeq1M/2022	45931	46135	43772	43967	43555	99.06	468.39	95.69	43	21K (Omicron)	21K (Omicron)	BA.1.15
NovaSeq	IHUCOVID-058097-Nova1M/2022	2218916	2218916	2116846	2116846	1425820	67.36	2387	97.22	37	21K (Omicron)	21K (Omicron)	BA.1.15
MiSeq	IHUCOVID-058098-MiSeq1M/2022	61515	61692	58624	58792	57583	97.94	617.3	97.85	46	21K (Omicron)	21K (Omicron)	BA.1.17
NovaSeq	IHUCOVID-058098-Nova1M/2022	2492986	2492986	2378309	2378309	1647260	69.26	2757	98.55	38	21K (Omicron)	21K (Omicron)	BA.1.17
MiSeq	IHUCOVID-058099-MiSeq1M/2022	41296	41286	39355	39346	34052	86.55	355.6	89.83	37	21K (Omicron)	21K (Omicron)	BA.1.17
NovaSeq	IHUCOVID-058099-Nova1M/2022	2096304	2096304	1999874	1999874	1781826	89.10	2983	94.01	33	21K (Omicron)	21K (Omicron)	BA.1.17
MiSeq	IHUCOVID-058100-MiSeq1M/2022	42766	42822	40756	40809	20465	50.15	208.76	69.1	31	21K (Omicron)	21K (Omicron)	BA.1.18
NovaSeq	IHUCOVID-058100-Nova1M/2022	2094894	2094894	1998529	1998529	1412209	70.66	2364	76.64	28	21K (Omicron)	21K (Omicron)	BA.1.18
MiSeq	IHUCOVID-058101-MiSeq1M/2022	66060	66160	62955	63050	62427	99.01	665.94	98.96	51	21K (Omicron)	21K (Omicron)	BA.1.1
NovaSeq	IHUCOVID-058101-Nova1M/2022	2961896	2961896	2825649	2825649	1821728	64.47	3049	99.42	46	21K (Omicron)	21K (Omicron)	BA.1.1
MiSeq	IHUCOVID-058102-MiSeq1M/2022	35935	35939	34246	34250	18623	54.37	191.32	69.17	28	21K (Omicron)	21K (Omicron)	BA.1
NovaSeq	IHUCOVID-058102-Nova1M/2022	1915650	1915650	1827530	1827530	1250648	68.43	2093	76.23	27	21K (Omicron)	21K (Omicron)	BA.1
MiSeq	IHUCOVID-058103-MiSeq1M/2022	61537	61851	58645	58944	48327	81.99	548.38	95.31	40	21K (Omicron)	21K (Omicron)	BA.1
NovaSeq	IHUCOVID-058103-Nova1M/2022	2922750	2922750	2788304	2788304	2062890	73.98	3453	97.48	37	21K (Omicron)	21K (Omicron)	BA.1.1
MiSeq	IHUCOVID-058104-MiSeq1M/2022	69356	69606	66096	66335	66113	99.67	709.2	99.26	49	21K (Omicron)	21K (Omicron)	BA.1.1
NovaSeq	IHUCOVID-058104-Nova1M/2022	2822138	2822138	2692320	2692320	1756188	65.23	2940	99.84	47	21K (Omicron)	21K (Omicron)	BA.1.1
MiSeq	IHUCOVID-058105-MiSeq1M/2022	61325	61474	58443	58585	56951	97.21	617.33	97.33	43	21K (Omicron)	21K (Omicron)	BA.1.17
NovaSeq	IHUCOVID-058105-Nova1M/2022	2510916	2510916	2395414	2395414	1705314	71.19	2855	99.33	46	21K (Omicron)	21K (Omicron)	BA.1.17
MiSeq	IHUCOVID-058106-MiSeq1M/2022	61517	61651	58626	58753	57614	98.06	620.59	95.33	40	21K (Omicron)	21K (Omicron)	BA.1
NovaSeq	IHUCOVID-058106-Nova1M/2022	2654472	2654472	2532366	2532366	1634920	64.56	2737	98.24	36	21K (Omicron)	21K (Omicron)	BA.1
MiSeq	IHUCOVID-058107-MiSeq1M/2022	60782	61133	57925	58260	55149	94.66	604.14	98.92	58	21K (Omicron)	21K (Omicron)	BA.1.1
NovaSeq	IHUCOVID-058107-Nova1M/2022	2841710	2841710	2710991	2710991	1801212	66.44	3015	98.83	48	21K (Omicron)	21K (Omicron)	BA.1.1
MiSeq	IHUCOVID-058108-MiSeq1M/2022	50008	50169	47658	47811	45263	94.67	493.77	97	47	21K (Omicron)	21K (Omicron)	BA.1.1
NovaSeq	IHUCOVID-058108-Nova1M/2022	2198622	2198622	2097485	2097485	1571622	74.93	2631	98.86	42	21K (Omicron)	21K (Omicron)	BA.1.1
MiSeq	IHUCOVID-058109-MiSeq1M/2022	53477	53555	50964	51038	49524	97.03	530.23	94.45	40	21K (Omicron)	21K (Omicron)	BA.1.18
NovaSeq	IHUCOVID-058109-Nova1M/2022	2390478	2390478	2280516	2280516	1490614	65.36	2495	96.26	36	21K (Omicron)	21K (Omicron)	BA.1.18
MiSeq	IHUCOVID-058110-MiSeq1M/2022	57850	58070	55131	55341	53938	97.46	599.86	96.79	47	21K (Omicron)	21K (Omicron)	BA.1.1
NovaSeq	IHUCOVID-058110-Nova1M/2022	2657360	2657360	2535121	2535121	1525604	60.18	2554	99.08	47	21K (Omicron)	21K (Omicron)	BA.1.1
MiSeq	IHUCOVID-058111-MiSeq1M/2022	46281	46440	44106	44257	43247	97.72	466.77	98.22	62	21L (Omicron)	21L (Omicron)	BA.2.10
NovaSeq	IHUCOVID-058111-Nova1M/2022	2024252	2024252	1931136	1931136	1395710	72.27	2336	99.66	52	21L (Omicron)	21L (Omicron)	BA.2.10
MiSeq	IHUCOVID-058112-MiSeq1M/2022	33742	33808	32156	32219	31651	98.24	340.87	97.42	45	21K (Omicron)	21K (Omicron)	BA.1.1.1
NovaSeq	IHUCOVID-058112-Nova1M/2022	1831816	1831816	1747552	1747552	1368200	78.29	2290	99.15	46	21K (Omicron)	21K (Omicron)	BA.1.1.1
MiSeq	IHUCOVID-058113-MiSeq1M/2022	55774	56002	53153	53370	49430	92.62	530.5	95.44	44	21K (Omicron)	21K (Omicron)	BA.1.1.1
NovaSeq	IHUCOVID-058113-Nova1M/2022	2367464	2367464	2258561	2258561	1711618	75.78	2865	96.32	37	21K (Omicron)	21K (Omicron)	BA.1.1.1
MiSeq	IHUCOVID-058114-MiSeq1M/2022	63981	64062	60974	61051	61039	99.98	656.42	97.95	45	21K (Omicron)	21K (Omicron)	BA.1.17
NovaSeq	IHUCOVID-058114-Nova1M/2022	2762084	2762084	2635028	2635028	1709162	64.86	2861	99.39	46	21K (Omicron)	21K (Omicron)	BA.1.17
MiSeq	IHUCOVID-058115-MiSeq1M/2022	48572	48779	46289	46486	46303	99.61	497.73	95.84	40	21K (Omicron)	21K (Omicron)	BA.1.1.1
NovaSeq	IHUCOVID-058115-Nova1M/2022	2569388	2569388	2451196	2451196	1576350	64.31	2639	97.65	37	21K (Omicron)	21K (Omicron)	BA.1.1.1
MiSeq	IHUCOVID-058116-MiSeq1M/2022	55950	55962	53320	53332	51894	97.30	558.96	96.15	44	21K (Omicron)	21K (Omicron)	BA.1.1.1
NovaSeq	IHUCOVID-058116-Nova1M/2022	2801776	2801776	2672894	2672894	1848682	69.16	3095	99.17	45	21K (Omicron)	21K (Omicron)	BA.1.1.1
MiSeq	IHUCOVID-058117-MiSeq1M/2022	55919	56106	53291	53469	52118	97.47	566.65	98.99	54	21K (Omicron)	21K (Omicron)	BA.1.17
NovaSeq	IHUCOVID-058117-Nova1M/2022	2841956	2841956	2711226	2711226	1810930	66.79	3031	99.6	45	21K (Omicron)	21K (Omicron)	BA.1.17
MiSeq	IHUCOVID-058118-MiSeq1M/2022	47669	47715	45429	45472	43975	96.71	498.51	97.19	54	21K (Omicron)	21K (Omicron)	BA.1.17
NovaSeq	IHUCOVID-058118-Nova1M/2022	2493092	2493092	2378410	2378410	1618080	68.03	2709	99.34	46	21K (Omicron)	21K (Omicron)	BA.1.17
MiSeq	IHUCOVID-058119-MiSeq1M/2022	46449	46579	44266	44390	43866	98.82	487.85	98.77	46	21K (Omicron)	21K (Omicron)	BA.1.17
NovaSeq	IHUCOVID-058119-Nova1M/2022	2866750	2866750	2734880	2734880	1714732	62.70	2870	99.83	48	21K (Omicron)	21K (Omicron)	BA.1.17
MiSeq	IHUCOVID-058120-MiSeq1M/2022	49268	49404	46952	47082	44229	93.94	466.67	91.67	39	21K (Omicron)	21K (Omicron)	BA.1.17
NovaSeq	IHUCOVID-058120-Nova1M/2022	1972168	1972168	1881448	1881448	1351162	71.81	2262	94.8	32	21K (Omicron)	21K (Omicron)	BA.1.17
MiSeq	IHUCOVID-058121-MiSeq1M/2022	50930	51119	48536	48716	45086	92.55	486.71	95.1	43	21K (Omicron)	21K (Omicron)	BA.1
NovaSeq	IHUCOVID-058121-Nova1M/2022	2155760	2155760	2056595	2056595	1424216	69.25	2384	94.88	33	21K (Omicron)	21K (Omicron)	BA.1
MiSeq	IHUCOVID-058122-MiSeq1M/2022	37227	37295	35477	35542	16497	46.42	168.77	68.76	31	21K (Omicron)	21K (Omicron)	BA.1.17
NovaSeq	IHUCOVID-058122-Nova1M/2022	1487150	1487150	1418741	1418741	1062237	74.87	1778	75.29	24	21K (Omicron)	21K (Omicron)	BA.1.17
MiSeq	IHUCOVID-058123-MiSeq1M/2022	54933	55055	52351	52467	49908	95.12	542.77	97.01	39	21K (Omicron)	21K (Omicron)	BA.1
NovaSeq	IHUCOVID-058123-Nova1M/2022	2475664	2475664	2361783	2361783	1765972	74.77	2956	99.03	42	21K (Omicron)	21K (Omicron)	BA.1
MiSeq	IHUCOVID-058124-MiSeq1M/2022	38424	38413	36618	36608	35436	96.80	376.57	92.84	39	21K (Omicron)	21K (Omicron)	BA.1.1.14
NovaSeq	IHUCOVID-058124-Nova1M/2022	2135900	2135900	2037649	2037649	1381034	67.78	2312	95.28	31	21K (Omicron)	21K (Omicron)	BA.1.1.14
MiSeq	IHUCOVID-058125-MiSeq1M/2022	51160	51262	48755	48853	48311	98.89	517.66	96.86	45	21K (Omicron)	21K (Omicron)	BA.1.1.14
NovaSeq	IHUCOVID-058125-Nova1M/2022	2235266	2235266	2132444	2132444	1475350	69.19	2470	97.65	37	21K (Omicron)	21K (Omicron)	BA.1.1.14
MiSeq	IHUCOVID-058126-MiSeq1M/2022	32446	32512	30921	30984	15974	51.56	165.68	70.66	34	21K (Omicron)	21K (Omicron)	BA.1.17
NovaSeq	IHUCOVID-058126-Nova1M/2022	1808232	1808232	1725053	1725053	1252438	72.60	2096	74.22	28	21K (Omicron)	21K (Omicron)	BA.1.17
MiSeq	IHUCOVID-058127-MiSeq1M/2022	58431	58541	55685	55790	54286	97.30	602.39	98.78	55	21K (Omicron)	21K (Omicron)	BA.1.1.1
NovaSeq	IHUCOVID-058127-Nova1M/2022	2675368	2675368	2552301	2552301	1660160	65.05	2779	99.74	46	21K (Omicron)	21K (Omicron)	BA.1.1.1
MiSeq	IHUCOVID-058128-MiSeq1M/2022	48707	48791	46418	46498	45541	97.94	496.24	97.51	43	21K (Omicron)	21K (Omicron)	BA.1.17
NovaSeq	IHUCOVID-058128-Nova1M/2022	2278132	2278132	2173338	2173338	1556512	71.62	2605	99.25	45	21K (Omicron)	21K (Omicron)	BA.1.17
MiSeq	IHUCOVID-058129-MiSeq1M/2022	62410	62705	59477	59758	58894	98.55	630.05	96.67	47	21K (Omicron)	21K (Omicron)	BA.1.18
NovaSeq	IHUCOVID-058129-Nova1M/2022	2737048	2737048	2611144	2611144	1694224	64.88	2836	98.41	38	21K (Omicron)	21K (Omicron)	BA.1.18
MiSeq	IHUCOVID-058130-MiSeq1M/2022	39366	39522	37516	37664	36941	98.08	415.12	96.73	45	21K (Omicron)	21K (Omicron)	BA.1.18
NovaSeq	IHUCOVID-058130-Nova1M/2022	2390148	2390148	2280201	2280201	1477668	64.80	2473	98.13	43	21K (Omicron)	21K (Omicron)	BA.1.18
MiSeq	IHUCOVID-058131-MiSeq1M/2022	55107	55466	52517	52859	32793	62.04	352.12	93.52	45	21K (Omicron)	21K (Omicron)	BA.1
NovaSeq	IHUCOVID-058131-Nova1M/2022	2647066	2647066	2525301	2525301	1565198	61.98	2620	95.69	37	21K (Omicron)	21K (Omicron)	BA.1.1
MiSeq	IHUCOVID-058132-MiSeq1M/2022	67578	67693	64402	64511	63611	98.60	689.21	98.23	47	21K (Omicron)	21K (Omicron)	BA.1.1
NovaSeq	IHUCOVID-058132-Nova1M/2022	2742772	2742772	2616604	2616604	1748856	66.84	2927	99.59	45	21K (Omicron)	21K (Omicron)	BA.1.1
MiSeq	IHUCOVID-058133-MiSeq1M/2022	61733	61970	58832	59057	57804	97.88	618.0	98.02	45	21K (Omicron)	21K (Omicron)	BA.1.15
NovaSeq	IHUCOVID-058133-Nova1M/2022	3100084	3100084	2957480	2957480	1992314	67.37	3335	99.44	45	21K (Omicron)	21K (Omicron)	BA.1.15
MiSeq	IHUCOVID-058134-MiSeq1M/2022	44362	44600	42277	42504	40192	94.56	430.33	95.08	39	21K (Omicron)	21K (Omicron)	BA.1.1.1
NovaSeq	IHUCOVID-058134-Nova1M/2022	2406954	2406954	2296234	2296234	1595834	69.50	2671	95.7	31	21K (Omicron)	21K (Omicron)	BA.1.1.1
MiSeq	IHUCOVID-058135-MiSeq1M/2022	44519	44690	42427	42590	42441	99.65	462.45	97.61	43	21K (Omicron)	21K (Omicron)	BA.1.1.1
NovaSeq	IHUCOVID-058135-Nova1M/2022	2726700	2726700	2601272	2601272	1747022	67.16	2924	99.42	44	21K (Omicron)	21K (Omicron)	BA.1.1.1
MiSeq	IHUCOVID-058136-MiSeq1M/2022	44813	44750	42707	42647	40491	94.94	431.47	93.95	39	21K (Omicron)	21K (Omicron)	BA.1.1.1
NovaSeq	IHUCOVID-058136-Nova1M/2022	2625690	2625690	2504908	2504908	1755436	70.08	2938	95.83	33	21K (Omicron)	21K (Omicron)	BA.1.1.1
MiSeq	IHUCOVID-058137-MiSeq1M/2022	60488	60655	57645	57804	57173	98.91	614.23	98.85	38	21J (Delta)	21J (Delta)	AY.43
NovaSeq	IHUCOVID-058137-Nova1M/2022	3206048	3206048	3058570	3058570	1934020	63.23	3237	99.6	32	21J (Delta)	21J (Delta)	AY.43
MiSeq	IHUCOVID-058138-MiSeq1M/2022	53247	53421	50744	50910	49710	97.64	537.82	96.59	46	21K (Omicron)	21K (Omicron)	BA.1.13
NovaSeq	IHUCOVID-058138-Nova1M/2022	2542602	2542602	2425642	2425642	1600942	66.00	2680	98.9	39	21K (Omicron)	21K (Omicron)	BA.1.13
MiSeq	IHUCOVID-058139-MiSeq1M/2022	55301	55405	52702	52801	50865	96.33	546.79	96.6	42	21K (Omicron)	21K (Omicron)	BA.1.18
NovaSeq	IHUCOVID-058139-Nova1M/2022	2729230	2729230	2603685	2603685	1891550	72.65	3166	99.06	44	21K (Omicron)	21K (Omicron)	BA.1.18
MiSeq	IHUCOVID-058140-MiSeq1M/2022	61051	61104	58182	58232	56628	97.25	610.33	96.96	41	21K (Omicron)	21K (Omicron)	BA.1.17
NovaSeq	IHUCOVID-058140-Nova1M/2022	2548516	2548516	2431284	2431284	1742626	71.68	2917	99.19	43	21K (Omicron)	21K (Omicron)	BA.1.17
MiSeq	IHUCOVID-058141-MiSeq1M/2022	41111	41201	39179	39265	38723	98.62	420.84	96.23	40	21K (Omicron)	21K (Omicron)	BA.1.18
NovaSeq	IHUCOVID-058141-Nova1M/2022	2487712	2487712	2373277	2373277	1618846	68.21	2710	98.91	39	21K (Omicron)	21K (Omicron)	BA.1.18
MiSeq	IHUCOVID-058142-MiSeq1M/2022	52170	52288	49718	49830	49180	98.70	526.14	96.32	45	21K (Omicron)	21K (Omicron)	BA.1.17.2
NovaSeq	IHUCOVID-058142-Nova1M/2022	2496994	2496994	2382132	2382132	1566234	65.75	2622	97.58	45	21K (Omicron)	21K (Omicron)	BA.1.17.2
MiSeq	IHUCOVID-058143-MiSeq1M/2022	59480	59550	56684	56751	56190	99.01	599.2	96.77	43	21K (Omicron)	21K (Omicron)	BA.1
NovaSeq	IHUCOVID-058143-Nova1M/2022	2554916	2554916	2437390	2437390	1624566	66.65	2719	98.4	41	21K (Omicron)	21K (Omicron)	BA.1
MiSeq	IHUCOVID-058144-MiSeq1M/2022	52685	53004	50209	50513	47972	94.97	515.77	97.56	46	21K (Omicron)	21K (Omicron)	BA.1.1.1
NovaSeq	IHUCOVID-058144-Nova1M/2022	2336832	2336832	2229338	2229338	1753016	78.63	2934	98.41	37	21K (Omicron)	21K (Omicron)	BA.1.1.1
